# Supplementary material for: Tandem Hock and Friedel–Crafts reactions allowing an expedient synthesis of a cyclolignan-type scaffold
Source: Beilstein J Org Chem. 2024 Jan 25;20:162–9. doi: 10.3762/bjoc.20.15 (PMC10825801; doi:10.3762/bjoc.20.15)
Supplement: File 2 — Crystallographic information file of compound 6. [file Beilstein_J_Org_Chem-20-162-s002.cif]

data_japb67-1
_audit_creation_date               2023-09-18
_audit_creation_method
;
Olex2 1.5
(compiled 2023.08.24 svn.re1ec1418 for OlexSys, GUI svn.r6817)
;
_shelx_SHELXL_version_number       '2018/3'
_audit_contact_author_address      ?
_audit_contact_author_email        ?
_audit_contact_author_name         ''
_audit_contact_author_phone        ?
_publ_contact_author_id_orcid      ?
_publ_section_references
;
Dolomanov, O.V., Bourhis, L.J., Gildea, R.J, Howard, J.A.K. & Puschmann, H.
 (2009), J. Appl. Cryst. 42, 339-341.

Sheldrick, G.M. (2015). Acta Cryst. A71, 3-8.

Sheldrick, G.M. (2015). Acta Cryst. C71, 3-8.
;
_chemical_name_common              ?
_chemical_name_systematic          ?
_chemical_formula_moiety           'C25 H30 O7'
_chemical_formula_sum              'C25 H30 O7'
_chemical_formula_weight           442.49
_chemical_melting_point            ?
loop_
  _atom_type_symbol
  _atom_type_description
  _atom_type_scat_dispersion_real
  _atom_type_scat_dispersion_imag
  _atom_type_scat_source
 'C' 'C' 0.0033 0.0016 'International Tables Vol C Tables 4.2.6.8 and 6.1.1.4'
 'H' 'H' 0.0000 0.0000 'International Tables Vol C Tables 4.2.6.8 and 6.1.1.4'
 'O' 'O' 0.0106 0.0060 'International Tables Vol C Tables 4.2.6.8 and 6.1.1.4'

_shelx_space_group_comment
;
The symmetry employed for this shelxl refinement is uniquely defined
by the following loop, which should always be used as a source of
symmetry information in preference to the above space-group names.
They are only intended as comments.
;
_space_group_crystal_system        'triclinic'
_space_group_IT_number             2
_space_group_name_H-M_alt          'P -1'
_space_group_name_Hall             '-P 1'
loop_
  _space_group_symop_operation_xyz
 'x, y, z'
 '-x, -y, -z'

_cell_length_a                     7.9422(11)
_cell_length_b                     9.7764(15)
_cell_length_c                     15.865(2)
_cell_angle_alpha                  103.980(12)
_cell_angle_beta                   96.137(12)
_cell_angle_gamma                  104.119(11)
_cell_volume                       1141.1(3)
_cell_formula_units_Z              2
_cell_measurement_reflns_used      8892
_cell_measurement_temperature      150
_cell_measurement_theta_max        28.69
_cell_measurement_theta_min        2.25
_shelx_estimated_absorpt_T_max     ?
_shelx_estimated_absorpt_T_min     ?
_exptl_absorpt_coefficient_mu      0.094
_exptl_absorpt_correction_T_max    0.8018
_exptl_absorpt_correction_T_min    0.4038
_exptl_absorpt_correction_type     multi-scan
_exptl_absorpt_process_details
;
STOE X-Red32, absorption correction by Gaussian integration, analogous to
P. Coppens, "The Evaluation of Absorption and Extinction in Single-Crystal
Structure Analysis", published in
F. R. Ahmed (Editor), "Crystallographic Computing",
Munksgaard, Copenhagen (1970), 255 - 270
;
_exptl_absorpt_special_details     ?
_exptl_crystal_colour              colourless
_exptl_crystal_colour_primary      colourless
_exptl_crystal_density_diffrn      1.288
_exptl_crystal_density_meas        ?
_exptl_crystal_density_method      'not measured'
_exptl_crystal_description         needles
_exptl_crystal_F_000               472
loop_
  _exptl_crystal_face_index_h
  _exptl_crystal_face_index_k
  _exptl_crystal_face_index_l
  _exptl_crystal_face_perp_dist
 3 1 6 3.3412
 27 -11 30 1.4582
 2 -1 0 1.4132
 17 -5 -30 2.0514
 -19 30 -9 5.2673
 -3 7 30 2.4040
 -5 -1 2 3.8689
 -6 -1 -15 2.6580
 -14 7 -15 1.4964
 -30 17 4 2.1535
 -7 0 15 2.5411
 21 -30 11 4.7658
 0 -1 -30 2.1937
 -5 7 -30 2.2475

_exptl_crystal_size_max            ?
_exptl_crystal_size_mid            ?
_exptl_crystal_size_min            ?
_exptl_transmission_factor_max     ?
_exptl_transmission_factor_min     ?
_diffrn_reflns_av_R_equivalents    0.0389
_diffrn_reflns_av_unetI/netI       0.0546
_diffrn_reflns_Laue_measured_fraction_full  0.985
_diffrn_reflns_Laue_measured_fraction_max  0.864
_diffrn_reflns_limit_h_max         10
_diffrn_reflns_limit_h_min         -10
_diffrn_reflns_limit_k_max         12
_diffrn_reflns_limit_k_min         -12
_diffrn_reflns_limit_l_max         21
_diffrn_reflns_limit_l_min         -15
_diffrn_reflns_number              10592
_diffrn_reflns_point_group_measured_fraction_full  0.985
_diffrn_reflns_point_group_measured_fraction_max  0.864
_diffrn_reflns_theta_full          25.242
_diffrn_reflns_theta_max           29.123
_diffrn_reflns_theta_min           2.687
_diffrn_ambient_temperature        150
_diffrn_detector                   'EIGER2 1M CDTE'
_diffrn_detector_area_resol_mean   13.33
_diffrn_measured_fraction_theta_full  0.985
_diffrn_measured_fraction_theta_max  0.864
_diffrn_measurement_details
;
 575 frames, detector distance = 60 mm
;
_diffrn_measurement_device         'Eulerian 4-circle diffractometer'
_diffrn_measurement_device_type    'STOE STADIVARI'
_diffrn_measurement_method         'rotation method, \w scans'
_diffrn_radiation_collimation      '1.2 0.6 mm diameter'
_diffrn_radiation_monochromator    'Graded multilayer mirror'
_diffrn_radiation_polarisn_norm    270
_diffrn_radiation_probe            x-ray
_diffrn_radiation_type             'Mo K\a'
_diffrn_radiation_wavelength       0.71073
_diffrn_source                     Axo_Mo
_diffrn_source_current             1.00
_diffrn_source_power               0.050
_diffrn_source_voltage             50
_reflns_Friedel_coverage           0.000
_reflns_Friedel_fraction_full      .
_reflns_Friedel_fraction_max       .
_reflns_number_gt                  3488
_reflns_number_total               5295
_reflns_special_details
;
 Reflections were merged by SHELXL according to the crystal
 class for the calculation of statistics and refinement.
 
 _reflns_Friedel_fraction is defined as the number of unique
 Friedel pairs measured divided by the number that would be
 possible theoretically, ignoring centric projections and
 systematic absences.
;
_reflns_threshold_expression       'I > 2\s(I)'
_computing_cell_refinement
;
X-Area Recipe 1.37.0.0 (STOE, 2021)
;
_computing_data_collection
;
X-Area Pilatus3_SV 1.31.186.0 (STOE, 2022)
;
_computing_data_reduction
;
X-Area Integrate 2.5.3.0 (STOE, 2021)
X-Area LANA 2.7.5.0 (STOE, 2022)
;
_computing_molecular_graphics      'Olex2 1.5 (Dolomanov et al., 2009)'
_computing_publication_material
;
STOE & Cie GmbH, X-Area, software package for collecting single-crystal or
multi-domain crystal data on STOE area-detector diffractometers, for image 
processing, for the correction and scaling of reflection intensities and 
for outlier rejection, version 2.1, Darmstadt 2022
;
_computing_structure_refinement    'SHELXL 2018/3 (Sheldrick, 2015)'
_computing_structure_solution      'SHELXT 2018/2 (Sheldrick, 2018)'
_refine_diff_density_max           0.548
_refine_diff_density_min           -0.402
_refine_diff_density_rms           0.065
_refine_ls_extinction_coef         .
_refine_ls_extinction_method       none
_refine_ls_goodness_of_fit_ref     1.173
_refine_ls_hydrogen_treatment      constr
_refine_ls_matrix_type             full
_refine_ls_number_parameters       304
_refine_ls_number_reflns           5295
_refine_ls_number_restraints       8
_refine_ls_R_factor_all            0.0899
_refine_ls_R_factor_gt             0.0634
_refine_ls_restrained_S_all        1.179
_refine_ls_shift/su_max            0.000
_refine_ls_shift/su_mean           0.000
_refine_ls_structure_factor_coef   Fsqd
_refine_ls_weighting_details      
 'w=1/[\s^2^(Fo^2^)+(0.1249P)^2^] where P=(Fo^2^+2Fc^2^)/3'
_refine_ls_weighting_scheme        calc
_refine_ls_wR_factor_gt            0.1949
_refine_ls_wR_factor_ref           0.2190
_refine_special_details            ?
_olex2_refinement_description
;
1. Fixed Uiso
 At 1.2 times of:
  All C(H) groups, All C(H,H) groups
 At 1.5 times of:
  All C(H,H,H) groups, All C(H,H,H,H,H,H) groups
2. Restrained distances
 O006-C00W \\sim O006-C00X
 with sigma of 0.02
 C00U-C00W \\sim C00U-C00X
 with sigma of 0.02
3. Uiso/Uaniso restraints and constraints
C00X \\sim C00W: within 2A with sigma of 0.004 and sigma for terminal atoms of
0.008 within 2A
4. Others
 Sof(H)=Sof(HA)=Sof(HB)=Sof(C00X)=Sof(H1)=Sof(HF)=1-FVAR(1)
 Sof(H00W)=Sof(H00X)=Sof(H00Y)=Sof(C00W)=Sof(H00)=Sof(HE)=FVAR(1)
5.a Ternary CH refined with riding coordinates:
 C00G(H00G)
5.b Secondary CH2 refined with riding coordinates:
 C00C(H00A,H00B), C00O(H00I,H00J), C00T(H00U,H00V), C00W(H00,HE), C00X(H1,HF)
5.c Aromatic/amide H refined with riding coordinates:
 C00D(H00D), C00F(H00F), C00L(H00L), C00M(H00M), C00N(H00N), C00Q(H00Q)
5.d Idealised Me refined as rotating group:
 C00H(H00C,H00E,H00H), C00P(H00K,H00O,H00P), C00S(H00R,H00S,H00T), C00U(H00W,
 H00X,H00Y), C00U(H,HA,HB), C00V(H00Z,HC,HD)
;
_atom_sites_solution_hydrogens     geom
_atom_sites_solution_primary       dual
_atom_sites_solution_secondary     ?
loop_
  _atom_site_label
  _atom_site_type_symbol
  _atom_site_fract_x
  _atom_site_fract_y
  _atom_site_fract_z
  _atom_site_U_iso_or_equiv
  _atom_site_adp_type
  _atom_site_occupancy
  _atom_site_site_symmetry_order
  _atom_site_calc_flag
  _atom_site_refinement_flags_posn
  _atom_site_refinement_flags_adp
  _atom_site_refinement_flags_occupancy
  _atom_site_disorder_assembly
  _atom_site_disorder_group
 O001 O 0.20894(18) 0.92198(15) 0.17585(10) 0.0330(4) Uani 1 1 d . . . . .
 O002 O 0.41777(17) 0.52799(15) 0.20745(9) 0.0313(4) Uani 1 1 d . . . . .
 O003 O 0.67658(19) 0.83073(17) 0.02927(10) 0.0362(4) Uani 1 1 d . . . . .
 O004 O 0.1871(3) 0.7588(2) 0.55370(11) 0.0560(5) Uani 1 1 d . . . . .
 O005 O 0.3748(2) 0.6383(3) 0.50124(11) 0.0607(6) Uani 1 1 d . . . . .
 O006 O 0.0006(3) 0.8314(3) 0.39349(15) 0.0800(8) Uani 1 1 d D . . . .
 C007 C 0.3280(2) 0.8442(2) 0.15556(13) 0.0259(4) Uani 1 1 d . . . . .
 C008 C 0.5625(2) 0.7907(2) 0.08334(13) 0.0280(4) Uani 1 1 d . . . . .
 C009 C 0.3157(2) 0.7255(2) 0.19078(12) 0.0254(4) Uani 1 1 d . . . . .
 C00A C 0.0592(2) 0.5317(2) 0.21063(13) 0.0260(4) Uani 1 1 d . . . . .
 O00B O -0.1628(3) 0.6207(3) 0.40443(17) 0.0834(8) Uani 1 1 d . . . . .
 C00C C 0.2690(3) 0.7212(2) 0.34394(13) 0.0285(4) Uani 1 1 d . . . . .
 H00A H 0.306554 0.828795 0.370664 0.034 Uiso 1 1 calc R U . . .
 H00B H 0.375688 0.685928 0.345557 0.034 Uiso 1 1 calc R U . . .
 C00D C 0.5554(2) 0.6722(2) 0.11657(13) 0.0285(4) Uani 1 1 d . . . . .
 H00D H 0.632617 0.612691 0.102981 0.034 Uiso 1 1 calc R U . . .
 C00E C 0.4327(2) 0.6415(2) 0.17044(13) 0.0264(4) Uani 1 1 d . . . . .
 C00F C 0.4508(3) 0.8786(2) 0.10235(13) 0.0282(4) Uani 1 1 d . . . . .
 H00F H 0.458079 0.960685 0.079447 0.034 Uiso 1 1 calc R U . . .
 C00G C 0.1804(2) 0.6873(2) 0.24827(12) 0.0253(4) Uani 1 1 d . . . . .
 H00G H 0.103818 0.754661 0.247659 0.030 Uiso 1 1 calc R U . . .
 C00H C 0.5390(3) 0.4426(2) 0.19436(15) 0.0336(5) Uani 1 1 d . . . . .
 H00C H 0.525984 0.394569 0.131256 0.050 Uiso 1 1 calc R U . . .
 H00E H 0.515089 0.367795 0.226375 0.050 Uiso 1 1 calc R U . . .
 H00H H 0.659616 0.506370 0.216436 0.050 Uiso 1 1 calc R U . . .
 C00I C 0.0185(3) 0.4375(2) 0.26275(14) 0.0299(5) Uani 1 1 d . . . . .
 C00J C 0.1452(3) 0.6484(2) 0.39854(13) 0.0302(5) Uani 1 1 d . . . . .
 C00K C 0.2373(3) 0.6911(2) 0.49388(14) 0.0369(5) Uani 1 1 d . . . . .
 C00L C -0.0185(3) 0.4857(2) 0.12162(14) 0.0328(5) Uani 1 1 d . . . . .
 H00L H 0.007584 0.550847 0.086000 0.039 Uiso 1 1 calc R U . . .
 C00M C -0.0973(3) 0.2976(2) 0.22416(17) 0.0378(5) Uani 1 1 d . . . . .
 H00M H -0.125970 0.232315 0.259514 0.045 Uiso 1 1 calc R U . . .
 C00N C -0.1324(3) 0.3474(3) 0.08459(16) 0.0401(6) Uani 1 1 d . . . . .
 H00N H -0.184211 0.317714 0.023907 0.048 Uiso 1 1 calc R U . . .
 C00O C 0.0968(3) 0.4824(2) 0.35855(14) 0.0361(5) Uani 1 1 d . . . . .
 H00I H 0.203993 0.448782 0.366022 0.043 Uiso 1 1 calc R U . . .
 H00J H 0.011343 0.433840 0.390685 0.043 Uiso 1 1 calc R U . . .
 C00P C 0.8011(3) 0.7492(3) 0.01144(16) 0.0399(5) Uani 1 1 d . . . . .
 H00K H 0.873836 0.787099 -0.028529 0.060 Uiso 1 1 calc R U . . .
 H00O H 0.738472 0.645466 -0.016194 0.060 Uiso 1 1 calc R U . . .
 H00P H 0.876806 0.758878 0.066796 0.060 Uiso 1 1 calc R U . . .
 C00Q C -0.1708(3) 0.2523(2) 0.13574(17) 0.0446(6) Uani 1 1 d . . . . .
 H00Q H -0.247516 0.156121 0.110317 0.054 Uiso 1 1 calc R U . . .
 C00R C -0.0236(3) 0.6971(3) 0.39942(15) 0.0432(6) Uani 1 1 d . . . . .
 C00S C 0.2067(3) 1.0369(3) 0.13665(17) 0.0441(6) Uani 1 1 d . . . . .
 H00R H 0.186557 0.998129 0.072292 0.066 Uiso 1 1 calc R U . . .
 H00S H 0.320121 1.112661 0.156582 0.066 Uiso 1 1 calc R U . . .
 H00T H 0.111809 1.079743 0.153883 0.066 Uiso 1 1 calc R U . . .
 C00T C 0.4755(4) 0.6700(4) 0.58906(16) 0.0600(8) Uani 1 1 d . . . . .
 H00U H 0.506819 0.581080 0.596580 0.072 Uiso 1 1 calc R U . . .
 H00V H 0.403098 0.697980 0.633802 0.072 Uiso 1 1 calc R U . . .
 C00U C -0.1720(4) 0.9381(3) 0.31322(19) 0.0627(8) Uani 1 1 d D . . . .
 H00W H -0.234851 0.838771 0.276428 0.094 Uiso 0.448(7) 1 calc R U P A 1
 H00X H -0.071224 0.978747 0.287366 0.094 Uiso 0.448(7) 1 calc R U P A 1
 H00Y H -0.252003 1.000571 0.316316 0.094 Uiso 0.448(7) 1 calc R U P A 1
 H H -0.141828 0.883442 0.259293 0.094 Uiso 0.552(7) 1 calc R U P A 2
 HA H -0.079740 1.030980 0.338996 0.094 Uiso 0.552(7) 1 calc R U P A 2
 HB H -0.284984 0.958345 0.298936 0.094 Uiso 0.552(7) 1 calc R U P A 2
 C00V C 0.6378(5) 0.7907(4) 0.6023(2) 0.0922(12) Uani 1 1 d . . . . .
 H00Z H 0.706377 0.764734 0.556126 0.138 Uiso 1 1 calc R U . . .
 HC H 0.708344 0.806990 0.660242 0.138 Uiso 1 1 calc R U . . .
 HD H 0.606375 0.880519 0.599263 0.138 Uiso 1 1 calc R U . . .
 C00W C -0.1073(10) 0.9324(8) 0.4047(5) 0.0512(15) Uani 0.448(7) 1 d D U P A
 1
 H00 H -0.036899 1.030938 0.441759 0.061 Uiso 0.448(7) 1 calc R U P A 1
 HE H -0.207921 0.896711 0.433135 0.061 Uiso 0.448(7) 1 calc R U P A 1
 C00X C -0.1856(7) 0.8541(7) 0.3742(4) 0.0487(13) Uani 0.552(7) 1 d D U P A 2
 H1 H -0.276025 0.758558 0.348769 0.058 Uiso 0.552(7) 1 calc R U P A 2
 HF H -0.217586 0.906994 0.428939 0.058 Uiso 0.552(7) 1 calc R U P A 2

loop_
  _atom_site_aniso_label
  _atom_site_aniso_U_11
  _atom_site_aniso_U_22
  _atom_site_aniso_U_33
  _atom_site_aniso_U_23
  _atom_site_aniso_U_13
  _atom_site_aniso_U_12
 O001 0.0357(8) 0.0334(8) 0.0400(8) 0.0162(6) 0.0164(7) 0.0180(6)
 O002 0.0275(8) 0.0361(8) 0.0402(8) 0.0181(6) 0.0161(6) 0.0151(6)
 O003 0.0296(8) 0.0457(8) 0.0452(9) 0.0244(7) 0.0199(7) 0.0148(6)
 O004 0.0738(13) 0.0636(12) 0.0351(9) 0.0054(8) 0.0098(9) 0.0354(10)
 O005 0.0517(11) 0.1043(16) 0.0336(9) 0.0144(9) 0.0044(8) 0.0413(11)
 O006 0.0989(17) 0.1134(19) 0.0987(17) 0.0783(15) 0.0717(14) 0.0873(15)
 C007 0.0232(10) 0.0271(9) 0.0271(10) 0.0058(8) 0.0037(8) 0.0084(7)
 C008 0.0218(10) 0.0311(10) 0.0292(10) 0.0085(8) 0.0060(8) 0.0031(8)
 C009 0.0209(10) 0.0305(10) 0.0236(9) 0.0057(8) 0.0051(8) 0.0064(7)
 C00A 0.0170(9) 0.0312(10) 0.0309(10) 0.0061(8) 0.0089(8) 0.0091(7)
 O00B 0.0361(11) 0.0922(16) 0.1077(18) -0.0080(14) 0.0299(12) 0.0198(10)
 C00C 0.0260(10) 0.0311(10) 0.0273(10) 0.0067(8) 0.0071(8) 0.0062(8)
 C00D 0.0221(10) 0.0308(10) 0.0334(11) 0.0077(8) 0.0085(8) 0.0087(8)
 C00E 0.0227(10) 0.0274(9) 0.0292(10) 0.0086(8) 0.0044(8) 0.0065(7)
 C00F 0.0258(10) 0.0267(9) 0.0324(10) 0.0103(8) 0.0067(8) 0.0050(8)
 C00G 0.0219(10) 0.0287(9) 0.0293(10) 0.0106(8) 0.0079(8) 0.0106(8)
 C00H 0.0287(11) 0.0346(11) 0.0440(12) 0.0150(9) 0.0120(9) 0.0144(8)
 C00I 0.0216(10) 0.0300(10) 0.0428(12) 0.0123(9) 0.0122(9) 0.0108(8)
 C00J 0.0285(11) 0.0394(11) 0.0278(10) 0.0137(9) 0.0101(8) 0.0123(9)
 C00K 0.0384(13) 0.0450(12) 0.0316(11) 0.0152(10) 0.0138(10) 0.0120(10)
 C00L 0.0220(10) 0.0417(11) 0.0345(11) 0.0070(9) 0.0089(9) 0.0104(8)
 C00M 0.0263(11) 0.0306(11) 0.0604(15) 0.0143(10) 0.0145(10) 0.0108(8)
 C00N 0.0226(11) 0.0473(13) 0.0400(12) -0.0031(10) 0.0084(9) 0.0046(9)
 C00O 0.0351(12) 0.0396(11) 0.0382(12) 0.0205(9) 0.0077(9) 0.0087(9)
 C00P 0.0291(11) 0.0549(14) 0.0507(14) 0.0291(11) 0.0197(10) 0.0194(10)
 C00Q 0.0251(11) 0.0334(11) 0.0619(16) -0.0062(11) 0.0124(11) 0.0009(9)
 C00R 0.0413(14) 0.0653(16) 0.0318(12) 0.0129(11) 0.0158(10) 0.0276(12)
 C00S 0.0529(15) 0.0401(12) 0.0562(15) 0.0250(11) 0.0232(12) 0.0264(11)
 C00T 0.0553(17) 0.096(2) 0.0315(13) 0.0160(14) -0.0015(12) 0.0315(16)
 C00U 0.0580(18) 0.0704(19) 0.0556(17) 0.0035(14) -0.0069(14) 0.0314(15)
 C00V 0.110(3) 0.087(2) 0.058(2) 0.0222(18) -0.023(2) 0.003(2)
 C00W 0.049(4) 0.050(3) 0.063(4) 0.014(3) 0.012(3) 0.031(3)
 C00X 0.039(3) 0.054(3) 0.065(3) 0.021(3) 0.015(2) 0.028(2)

_geom_special_details
;
 All esds (except the esd in the dihedral angle between two l.s. planes)
 are estimated using the full covariance matrix.  The cell esds are taken
 into account individually in the estimation of esds in distances, angles
 and torsion angles; correlations between esds in cell parameters are only
 used when they are defined by crystal symmetry.  An approximate (isotropic)
 treatment of cell esds is used for estimating esds involving l.s. planes.
;
loop_
  _geom_bond_atom_site_label_1
  _geom_bond_atom_site_label_2
  _geom_bond_distance
  _geom_bond_site_symmetry_2
  _geom_bond_publ_flag
 O001 C007 1.369(2) . ?
 O001 C00S 1.412(3) . ?
 O002 C00E 1.362(2) . ?
 O002 C00H 1.421(2) . ?
 O003 C008 1.366(2) . ?
 O003 C00P 1.425(2) . ?
 O004 C00K 1.185(3) . ?
 O005 C00K 1.323(3) . ?
 O005 C00T 1.453(3) . ?
 O006 C00R 1.308(3) . ?
 O006 C00W 1.449(6) . ?
 O006 C00X 1.557(5) . ?
 C007 C009 1.392(3) . ?
 C007 C00F 1.389(3) . ?
 C008 C00D 1.376(3) . ?
 C008 C00F 1.385(3) . ?
 C009 C00E 1.397(3) . ?
 C009 C00G 1.518(2) . ?
 C00A C00G 1.523(3) . ?
 C00A C00I 1.385(3) . ?
 C00A C00L 1.396(3) . ?
 O00B C00R 1.196(3) . ?
 C00C H00A 0.9900 . ?
 C00C H00B 0.9900 . ?
 C00C C00G 1.524(3) . ?
 C00C C00J 1.537(3) . ?
 C00D H00D 0.9500 . ?
 C00D C00E 1.389(3) . ?
 C00F H00F 0.9500 . ?
 C00G H00G 1.0000 . ?
 C00H H00C 0.9800 . ?
 C00H H00E 0.9800 . ?
 C00H H00H 0.9800 . ?
 C00I C00M 1.398(3) . ?
 C00I C00O 1.494(3) . ?
 C00J C00K 1.519(3) . ?
 C00J C00O 1.527(3) . ?
 C00J C00R 1.528(3) . ?
 C00L H00L 0.9500 . ?
 C00L C00N 1.377(3) . ?
 C00M H00M 0.9500 . ?
 C00M C00Q 1.380(4) . ?
 C00N H00N 0.9500 . ?
 C00N C00Q 1.377(4) . ?
 C00O H00I 0.9900 . ?
 C00O H00J 0.9900 . ?
 C00P H00K 0.9800 . ?
 C00P H00O 0.9800 . ?
 C00P H00P 0.9800 . ?
 C00Q H00Q 0.9500 . ?
 C00S H00R 0.9800 . ?
 C00S H00S 0.9800 . ?
 C00S H00T 0.9800 . ?
 C00T H00U 0.9900 . ?
 C00T H00V 0.9900 . ?
 C00T C00V 1.476(4) . ?
 C00U H00W 0.9800 . ?
 C00U H00X 0.9800 . ?
 C00U H00Y 0.9800 . ?
 C00U H 0.9800 . ?
 C00U HA 0.9800 . ?
 C00U HB 0.9800 . ?
 C00U C00W 1.506(7) . ?
 C00U C00X 1.409(6) . ?
 C00V H00Z 0.9800 . ?
 C00V HC 0.9800 . ?
 C00V HD 0.9800 . ?
 C00W H00 0.9900 . ?
 C00W HE 0.9900 . ?
 C00X H1 0.9900 . ?
 C00X HF 0.9900 . ?

loop_
  _geom_angle_atom_site_label_1
  _geom_angle_atom_site_label_2
  _geom_angle_atom_site_label_3
  _geom_angle
  _geom_angle_site_symmetry_1
  _geom_angle_site_symmetry_3
  _geom_angle_publ_flag
 C007 O001 C00S 117.68(15) . . ?
 C00E O002 C00H 118.63(15) . . ?
 C008 O003 C00P 117.16(16) . . ?
 C00K O005 C00T 117.51(19) . . ?
 C00R O006 C00W 133.1(4) . . ?
 C00R O006 C00X 106.9(3) . . ?
 O001 C007 C009 115.21(16) . . ?
 O001 C007 C00F 122.88(17) . . ?
 C00F C007 C009 121.90(18) . . ?
 O003 C008 C00D 123.65(18) . . ?
 O003 C008 C00F 114.76(18) . . ?
 C00D C008 C00F 121.58(18) . . ?
 C007 C009 C00E 117.14(17) . . ?
 C007 C009 C00G 121.85(16) . . ?
 C00E C009 C00G 121.01(17) . . ?
 C00I C00A C00G 122.00(17) . . ?
 C00I C00A C00L 119.32(18) . . ?
 C00L C00A C00G 118.63(18) . . ?
 H00A C00C H00B 107.9 . . ?
 C00G C00C H00A 109.2 . . ?
 C00G C00C H00B 109.2 . . ?
 C00G C00C C00J 111.94(16) . . ?
 C00J C00C H00A 109.2 . . ?
 C00J C00C H00B 109.2 . . ?
 C008 C00D H00D 120.8 . . ?
 C008 C00D C00E 118.46(17) . . ?
 C00E C00D H00D 120.8 . . ?
 O002 C00E C009 115.13(16) . . ?
 O002 C00E C00D 122.65(17) . . ?
 C00D C00E C009 122.23(18) . . ?
 C007 C00F H00F 120.7 . . ?
 C008 C00F C007 118.68(18) . . ?
 C008 C00F H00F 120.7 . . ?
 C009 C00G C00A 112.30(15) . . ?
 C009 C00G C00C 110.90(15) . . ?
 C009 C00G H00G 106.4 . . ?
 C00A C00G C00C 113.92(16) . . ?
 C00A C00G H00G 106.4 . . ?
 C00C C00G H00G 106.4 . . ?
 O002 C00H H00C 109.5 . . ?
 O002 C00H H00E 109.5 . . ?
 O002 C00H H00H 109.5 . . ?
 H00C C00H H00E 109.5 . . ?
 H00C C00H H00H 109.5 . . ?
 H00E C00H H00H 109.5 . . ?
 C00A C00I C00M 118.9(2) . . ?
 C00A C00I C00O 121.27(18) . . ?
 C00M C00I C00O 119.9(2) . . ?
 C00K C00J C00C 109.63(17) . . ?
 C00K C00J C00O 110.73(17) . . ?
 C00K C00J C00R 106.76(16) . . ?
 C00O C00J C00C 108.02(16) . . ?
 C00O C00J C00R 109.14(18) . . ?
 C00R C00J C00C 112.58(18) . . ?
 O004 C00K O005 125.0(2) . . ?
 O004 C00K C00J 123.6(2) . . ?
 O005 C00K C00J 111.38(17) . . ?
 C00A C00L H00L 119.4 . . ?
 C00N C00L C00A 121.1(2) . . ?
 C00N C00L H00L 119.4 . . ?
 C00I C00M H00M 119.3 . . ?
 C00Q C00M C00I 121.3(2) . . ?
 C00Q C00M H00M 119.3 . . ?
 C00L C00N H00N 120.1 . . ?
 C00Q C00N C00L 119.8(2) . . ?
 C00Q C00N H00N 120.1 . . ?
 C00I C00O C00J 112.17(17) . . ?
 C00I C00O H00I 109.2 . . ?
 C00I C00O H00J 109.2 . . ?
 C00J C00O H00I 109.2 . . ?
 C00J C00O H00J 109.2 . . ?
 H00I C00O H00J 107.9 . . ?
 O003 C00P H00K 109.5 . . ?
 O003 C00P H00O 109.5 . . ?
 O003 C00P H00P 109.5 . . ?
 H00K C00P H00O 109.5 . . ?
 H00K C00P H00P 109.5 . . ?
 H00O C00P H00P 109.5 . . ?
 C00M C00Q H00Q 120.2 . . ?
 C00N C00Q C00M 119.6(2) . . ?
 C00N C00Q H00Q 120.2 . . ?
 O006 C00R C00J 112.5(2) . . ?
 O00B C00R O006 123.6(2) . . ?
 O00B C00R C00J 123.8(3) . . ?
 O001 C00S H00R 109.5 . . ?
 O001 C00S H00S 109.5 . . ?
 O001 C00S H00T 109.5 . . ?
 H00R C00S H00S 109.5 . . ?
 H00R C00S H00T 109.5 . . ?
 H00S C00S H00T 109.5 . . ?
 O005 C00T H00U 109.6 . . ?
 O005 C00T H00V 109.6 . . ?
 O005 C00T C00V 110.1(2) . . ?
 H00U C00T H00V 108.1 . . ?
 C00V C00T H00U 109.6 . . ?
 C00V C00T H00V 109.6 . . ?
 H00W C00U H00X 109.5 . . ?
 H00W C00U H00Y 109.5 . . ?
 H00X C00U H00Y 109.5 . . ?
 H C00U HA 109.5 . . ?
 H C00U HB 109.5 . . ?
 HA C00U HB 109.5 . . ?
 C00W C00U H00W 109.5 . . ?
 C00W C00U H00X 109.5 . . ?
 C00W C00U H00Y 109.5 . . ?
 C00X C00U H 109.5 . . ?
 C00X C00U HA 109.5 . . ?
 C00X C00U HB 109.5 . . ?
 C00T C00V H00Z 109.5 . . ?
 C00T C00V HC 109.5 . . ?
 C00T C00V HD 109.5 . . ?
 H00Z C00V HC 109.5 . . ?
 H00Z C00V HD 109.5 . . ?
 HC C00V HD 109.5 . . ?
 O006 C00W C00U 105.8(4) . . ?
 O006 C00W H00 110.6 . . ?
 O006 C00W HE 110.6 . . ?
 C00U C00W H00 110.6 . . ?
 C00U C00W HE 110.6 . . ?
 H00 C00W HE 108.7 . . ?
 O006 C00X H1 110.7 . . ?
 O006 C00X HF 110.7 . . ?
 C00U C00X O006 105.1(3) . . ?
 C00U C00X H1 110.7 . . ?
 C00U C00X HF 110.7 . . ?
 H1 C00X HF 108.8 . . ?

loop_
  _geom_torsion_atom_site_label_1
  _geom_torsion_atom_site_label_2
  _geom_torsion_atom_site_label_3
  _geom_torsion_atom_site_label_4
  _geom_torsion
  _geom_torsion_site_symmetry_1
  _geom_torsion_site_symmetry_2
  _geom_torsion_site_symmetry_3
  _geom_torsion_site_symmetry_4
  _geom_torsion_publ_flag
 O001 C007 C009 C00E 178.89(16) . . . . ?
 O001 C007 C009 C00G -0.6(3) . . . . ?
 O001 C007 C00F C008 -178.08(17) . . . . ?
 O003 C008 C00D C00E -179.49(17) . . . . ?
 O003 C008 C00F C007 178.79(17) . . . . ?
 C007 C009 C00E O002 178.99(16) . . . . ?
 C007 C009 C00E C00D -0.8(3) . . . . ?
 C007 C009 C00G C00A 121.9(2) . . . . ?
 C007 C009 C00G C00C -109.3(2) . . . . ?
 C008 C00D C00E O002 -178.94(17) . . . . ?
 C008 C00D C00E C009 0.8(3) . . . . ?
 C009 C007 C00F C008 0.7(3) . . . . ?
 C00A C00I C00M C00Q 0.1(3) . . . . ?
 C00A C00I C00O C00J 27.1(3) . . . . ?
 C00A C00L C00N C00Q 0.0(3) . . . . ?
 C00C C00J C00K O004 117.4(2) . . . . ?
 C00C C00J C00K O005 -65.2(2) . . . . ?
 C00C C00J C00O C00I -55.5(2) . . . . ?
 C00C C00J C00R O006 -30.9(3) . . . . ?
 C00C C00J C00R O00B 148.6(2) . . . . ?
 C00D C008 C00F C007 -0.7(3) . . . . ?
 C00E C009 C00G C00A -57.5(2) . . . . ?
 C00E C009 C00G C00C 71.2(2) . . . . ?
 C00F C007 C009 C00E 0.0(3) . . . . ?
 C00F C007 C009 C00G -179.47(17) . . . . ?
 C00F C008 C00D C00E -0.1(3) . . . . ?
 C00G C009 C00E O002 -1.5(3) . . . . ?
 C00G C009 C00E C00D 178.68(17) . . . . ?
 C00G C00A C00I C00M 178.33(17) . . . . ?
 C00G C00A C00I C00O -2.1(3) . . . . ?
 C00G C00A C00L C00N -178.48(17) . . . . ?
 C00G C00C C00J C00K -177.56(16) . . . . ?
 C00G C00C C00J C00O 61.7(2) . . . . ?
 C00G C00C C00J C00R -58.9(2) . . . . ?
 C00H O002 C00E C009 -176.25(16) . . . . ?
 C00H O002 C00E C00D 3.6(3) . . . . ?
 C00I C00A C00G C009 134.49(18) . . . . ?
 C00I C00A C00G C00C 7.4(2) . . . . ?
 C00I C00A C00L C00N -1.1(3) . . . . ?
 C00I C00M C00Q C00N -1.2(3) . . . . ?
 C00J C00C C00G C009 -165.32(16) . . . . ?
 C00J C00C C00G C00A -37.5(2) . . . . ?
 C00K O005 C00T C00V -101.0(3) . . . . ?
 C00K C00J C00O C00I -175.55(17) . . . . ?
 C00K C00J C00R O006 89.4(2) . . . . ?
 C00K C00J C00R O00B -91.0(3) . . . . ?
 C00L C00A C00G C009 -48.2(2) . . . . ?
 C00L C00A C00G C00C -175.36(16) . . . . ?
 C00L C00A C00I C00M 1.1(3) . . . . ?
 C00L C00A C00I C00O -179.33(18) . . . . ?
 C00L C00N C00Q C00M 1.2(3) . . . . ?
 C00M C00I C00O C00J -153.33(18) . . . . ?
 C00O C00I C00M C00Q -179.52(19) . . . . ?
 C00O C00J C00K O004 -123.6(2) . . . . ?
 C00O C00J C00K O005 53.9(2) . . . . ?
 C00O C00J C00R O006 -150.9(2) . . . . ?
 C00O C00J C00R O00B 28.7(3) . . . . ?
 C00P O003 C008 C00D -3.9(3) . . . . ?
 C00P O003 C008 C00F 176.62(18) . . . . ?
 C00R O006 C00W C00U -106.6(5) . . . . ?
 C00R O006 C00X C00U -141.1(4) . . . . ?
 C00R C00J C00K O004 -4.9(3) . . . . ?
 C00R C00J C00K O005 172.6(2) . . . . ?
 C00R C00J C00O C00I 67.2(2) . . . . ?
 C00S O001 C007 C009 -175.45(18) . . . . ?
 C00S O001 C007 C00F 3.4(3) . . . . ?
 C00T O005 C00K O004 -2.3(4) . . . . ?
 C00T O005 C00K C00J -179.7(2) . . . . ?
 C00W O006 C00R O00B 11.3(6) . . . . ?
 C00W O006 C00R C00J -169.1(4) . . . . ?
 C00X O006 C00R O00B -11.9(4) . . . . ?
 C00X O006 C00R C00J 167.7(3) . . . . ?

_shelx_res_file
;
TITL japb67-1_a.res in P-1
    japb67-1.res
    created by SHELXL-2018/3 at 14:04:59 on 18-Sep-2023
REM Old TITL JAPB67-1 in P-1 #2
REM SHELXT solution in P-1: R1 0.225, Rweak 0.012, Alpha 0.049
REM <I/s> 0.000 for 0 systematic absences, Orientation as input
REM Formula found by SHELXT: C27 O5
CELL 0.71073 7.9422 9.7764 15.8653 103.98 96.137 104.119
ZERR 2 0.0011 0.0015 0.0024 0.012 0.012 0.011
LATT 1
SFAC C H O
UNIT 50 60 14
SADI O006 C00W O006 C00X
SADI C00U C00W C00U C00X
SIMU 0.004 0.008 2 C00X C00W

L.S. 10
PLAN  2
TEMP -123
CONF
BOND
list 4
MORE -1
BOND $H
fmap 2
ACTA
REM <olex2.extras>
REM <HklSrc "%.\\JAPB67-1.hkl">
REM </olex2.extras>

WGHT    0.124900
FVAR       0.68078   0.44795
O001  3    0.208944    0.921980    0.175848    11.00000    0.03571    0.03341 =
         0.03998    0.01624    0.01644    0.01801
O002  3    0.417769    0.527992    0.207448    11.00000    0.02748    0.03611 =
         0.04022    0.01811    0.01607    0.01508
O003  3    0.676576    0.830735    0.029270    11.00000    0.02955    0.04567 =
         0.04525    0.02441    0.01994    0.01483
O004  3    0.187149    0.758766    0.553704    11.00000    0.07379    0.06358 =
         0.03511    0.00542    0.00976    0.03539
O005  3    0.374776    0.638282    0.501241    11.00000    0.05167    0.10429 =
         0.03363    0.01439    0.00436    0.04134
O006  3    0.000571    0.831449    0.393492    11.00000    0.09894    0.11337 =
         0.09868    0.07825    0.07172    0.08733
C007  1    0.328017    0.844220    0.155558    11.00000    0.02324    0.02707 =
         0.02711    0.00581    0.00373    0.00840
C008  1    0.562514    0.790723    0.083340    11.00000    0.02184    0.03114 =
         0.02919    0.00852    0.00603    0.00311
C009  1    0.315679    0.725543    0.190782    11.00000    0.02086    0.03049 =
         0.02364    0.00568    0.00507    0.00637
C00A  1    0.059205    0.531749    0.210627    11.00000    0.01702    0.03122 =
         0.03087    0.00607    0.00887    0.00905
O00B  3   -0.162794    0.620721    0.404426    11.00000    0.03608    0.09218 =
         0.10770   -0.00802    0.02987    0.01976
C00C  1    0.268954    0.721172    0.343939    11.00000    0.02604    0.03108 =
         0.02728    0.00669    0.00710    0.00622
AFIX  23
H00A  2    0.306554    0.828795    0.370664    11.00000   -1.20000
H00B  2    0.375688    0.685928    0.345557    11.00000   -1.20000
AFIX   0
C00D  1    0.555393    0.672172    0.116568    11.00000    0.02214    0.03075 =
         0.03342    0.00768    0.00848    0.00873
AFIX  43
H00D  2    0.632617    0.612691    0.102981    11.00000   -1.20000
AFIX   0
C00E  1    0.432651    0.641497    0.170440    11.00000    0.02273    0.02741 =
         0.02919    0.00860    0.00435    0.00650
C00F  1    0.450831    0.878577    0.102345    11.00000    0.02579    0.02672 =
         0.03243    0.01031    0.00673    0.00503
AFIX  43
H00F  2    0.458079    0.960685    0.079447    11.00000   -1.20000
AFIX   0
C00G  1    0.180378    0.687345    0.248273    11.00000    0.02193    0.02871 =
         0.02927    0.01061    0.00789    0.01061
AFIX  13
H00G  2    0.103818    0.754661    0.247659    11.00000   -1.20000
AFIX   0
C00H  1    0.539024    0.442551    0.194363    11.00000    0.02871    0.03459 =
         0.04399    0.01502    0.01196    0.01441
AFIX 137
H00C  2    0.525984    0.394569    0.131256    11.00000   -1.50000
H00E  2    0.515089    0.367795    0.226375    11.00000   -1.50000
H00H  2    0.659616    0.506370    0.216436    11.00000   -1.50000
AFIX   0
C00I  1    0.018549    0.437478    0.262751    11.00000    0.02159    0.02996 =
         0.04282    0.01228    0.01224    0.01076
C00J  1    0.145164    0.648417    0.398535    11.00000    0.02847    0.03936 =
         0.02776    0.01369    0.01010    0.01232
C00K  1    0.237341    0.691134    0.493877    11.00000    0.03843    0.04498 =
         0.03158    0.01516    0.01380    0.01201
C00L  1   -0.018499    0.485706    0.121624    11.00000    0.02199    0.04165 =
         0.03451    0.00697    0.00886    0.01040
AFIX  43
H00L  2    0.007584    0.550847    0.086000    11.00000   -1.20000
AFIX   0
C00M  1   -0.097295    0.297552    0.224161    11.00000    0.02632    0.03063 =
         0.06045    0.01428    0.01450    0.01080
AFIX  43
H00M  2   -0.125970    0.232315    0.259514    11.00000   -1.20000
AFIX   0
C00N  1   -0.132363    0.347398    0.084585    11.00000    0.02256    0.04725 =
         0.04004   -0.00307    0.00838    0.00463
AFIX  43
H00N  2   -0.184211    0.317714    0.023907    11.00000   -1.20000
AFIX   0
C00O  1    0.096833    0.482395    0.358546    11.00000    0.03509    0.03960 =
         0.03817    0.02047    0.00765    0.00869
AFIX  23
H00I  2    0.203993    0.448782    0.366022    11.00000   -1.20000
H00J  2    0.011343    0.433840    0.390685    11.00000   -1.20000
AFIX   0
C00P  1    0.801146    0.749179    0.011445    11.00000    0.02914    0.05491 =
         0.05074    0.02914    0.01972    0.01937
AFIX 137
H00K  2    0.873836    0.787099   -0.028529    11.00000   -1.50000
H00O  2    0.738472    0.645466   -0.016194    11.00000   -1.50000
H00P  2    0.876806    0.758878    0.066796    11.00000   -1.50000
AFIX   0
C00Q  1   -0.170830    0.252293    0.135740    11.00000    0.02511    0.03340 =
         0.06192   -0.00620    0.01244    0.00095
AFIX  43
H00Q  2   -0.247516    0.156121    0.110317    11.00000   -1.20000
AFIX   0
C00R  1   -0.023645    0.697098    0.399422    11.00000    0.04126    0.06529 =
         0.03180    0.01285    0.01578    0.02760
C00S  1    0.206685    1.036927    0.136651    11.00000    0.05288    0.04013 =
         0.05617    0.02496    0.02315    0.02635
AFIX 137
H00R  2    0.186557    0.998129    0.072292    11.00000   -1.50000
H00S  2    0.320121    1.112661    0.156582    11.00000   -1.50000
H00T  2    0.111809    1.079743    0.153883    11.00000   -1.50000
AFIX   0
C00T  1    0.475538    0.669964    0.589063    11.00000    0.05531    0.09592 =
         0.03146    0.01597   -0.00153    0.03153
AFIX  23
H00U  2    0.506819    0.581080    0.596580    11.00000   -1.20000
H00V  2    0.403098    0.697980    0.633802    11.00000   -1.20000
AFIX   0
C00U  1   -0.172001    0.938116    0.313216    11.00000    0.05801    0.07037 =
         0.05557    0.00349   -0.00693    0.03139
PART 1
AFIX 137
H00W  2   -0.234851    0.838771    0.276428    21.00000   -1.50000
H00X  2   -0.071224    0.978747    0.287366    21.00000   -1.50000
H00Y  2   -0.252003    1.000571    0.316316    21.00000   -1.50000
AFIX 137
PART 2
H     2   -0.141828    0.883442    0.259293   -21.00000   -1.50000
HA    2   -0.079740    1.030980    0.338996   -21.00000   -1.50000
HB    2   -0.284984    0.958345    0.298936   -21.00000   -1.50000
AFIX   0
PART 0
C00V  1    0.637787    0.790692    0.602284    11.00000    0.11025    0.08670 =
         0.05824    0.02217   -0.02342    0.00301
AFIX 137
H00Z  2    0.706377    0.764734    0.556126    11.00000   -1.50000
HC    2    0.708344    0.806990    0.660242    11.00000   -1.50000
HD    2    0.606375    0.880519    0.599263    11.00000   -1.50000
AFIX   0
PART 1
C00W  1   -0.107340    0.932367    0.404713    21.00000    0.04941    0.05030 =
         0.06320    0.01445    0.01226    0.03141
AFIX  23
H00   2   -0.036899    1.030938    0.441759    21.00000   -1.20000
HE    2   -0.207921    0.896711    0.433135    21.00000   -1.20000
AFIX   0
PART 2
C00X  1   -0.185589    0.854122    0.374210   -21.00000    0.03892    0.05427 =
         0.06489    0.02095    0.01477    0.02786
AFIX  23
H1    2   -0.276025    0.758558    0.348769   -21.00000   -1.20000
HF    2   -0.217586    0.906994    0.428939   -21.00000   -1.20000
AFIX   0
HKLF 4


REM  japb67-1_a.res in P-1
REM wR2 = 0.2190, GooF = S = 1.173, Restrained GooF = 1.179 for all data
REM R1 = 0.0634 for 3488 Fo > 4sig(Fo) and 0.0899 for all 5295 data
REM 304 parameters refined using 8 restraints

END

WGHT      0.1249      0.0000

REM Highest difference peak  0.548,  deepest hole -0.402,  1-sigma level  0.065
Q1    1   0.3963  0.7401  0.5062  11.00000  0.05    0.55
Q2    1   0.0819  0.8787  0.4041  11.00000  0.05    0.44
;
_shelx_res_checksum                92467
_shelx_hkl_file
;
  -5  -2   9    0.63    1.37
  -3  -1  -5  176.19    3.28
  -2  -2  -9   14.36    1.52
  -1  -2 -10   91.52    2.04
  -1   0  -1 2528.02    5.82
   2  -1   6  681.26    4.92
   3  -3  12   10.10    1.78
   5  -3  -9  170.24    2.52
   5  -2   3   53.52    2.52
   6  -4   9  105.36    3.66
   6  -3   5    4.54    2.12
   7  -4  -7   54.94    2.37
  -4  -1   7  149.59    2.52
   2  -3  13   14.46    1.57
   2  -2  10   14.44    1.36
   3  -1   3  134.03    2.65
   4  -4  13    1.61    1.80
   4  -3  10    9.84    1.69
   4  -2   6  290.24    4.29
   5  -4  11   -0.36    2.17
   5  -3   8  153.42    3.72
   5  -2   2  201.85    3.94
   6  -3  -6  804.06    6.78
   6  -3   4   86.59    3.22
  -5  -1   3  155.06    3.52
  -5  -1   4    1.84    1.55
  -3  -1  -6   45.03    2.05
  -2  -1  -7  227.97    3.18
  -2   0  -1  640.68    4.01
  -2   0   0    3.88    0.50
  -2   0   1  337.75    2.67
  -2   0   2  128.79    1.61
  -1   0  -2  505.44    2.79
   0  -1  -8    3.30    0.60
   1  -2  11   58.89    1.56
   3  -2   8   14.00    1.58
   4  -2  -7   21.06    1.17
   5  -2  -2  638.69    6.13
   5  -2  -1  190.93    3.60
   5  -2   0    5.44    1.60
   5  -2   1    1.75    1.14
   6  -4   8    1.54    2.18
   6  -3  -5  121.20    3.02
   7  -4  -6  107.20    3.10
   8  -5  -5    3.64    2.48
  -5  -1   5   18.22    1.74
  -2  -2 -10    4.29    1.51
  -2  -1   9  142.63    1.03
  -2   0  -2  367.42    3.17
  -1  -1  -8    9.12    0.98
   1  -1   7  845.39    4.47
   2  -1   5  150.04    2.33
   4  -2   5  109.37    2.77
   5  -3   7  204.15    4.09
   6  -3  -4   25.92    1.97
   6  -3   2    5.42    1.98
   7  -4  -5   24.89    2.22
   7  -4   3    1.01    2.29
  -5  -1   6   -0.10    1.28
  -4  -1   8   15.74    1.23
  -3   0   0  486.14    4.18
  -3   0   1   47.16    1.48
  -2   0   3  415.95    2.63
  -1   0  -3 2792.94    6.81
   3  -3  11  192.49    3.34
   3  -1   0   16.16    1.23
   4  -4  12    2.01    1.69
   4  -3   9    4.24    1.54
   5  -4  10    1.20    1.90
   5  -3  -8   32.53    1.55
   5  -3   6  238.42    4.28
   6  -4   7  134.56    3.90
   6  -3  -3  225.62    4.07
   6  -3  -2   38.47    2.29
   6  -3  -1    4.07    1.80
   6  -3   0    4.35    1.81
   6  -3   1    5.06    1.45
   7  -4  -4    3.60    1.92
   7  -4  -3  152.70    3.84
   7  -4   1    3.25    2.24
   7  -4   2    1.56    2.11
  -3  -1  -7  224.44    3.73
  -3  -1   9    4.45    0.61
  -3   0   2  109.73    1.97
  -2  -1  -8    2.54    1.04
   2  -2   9  340.70    3.68
   2  -1  -6    6.41    0.45
   3  -2   7   66.88    2.06
   4  -2  -6  103.75    2.10
   4  -2   4   24.63    1.73
   6  -4  -8   50.26    2.03
   7  -4  -2   36.22    2.50
   7  -4  -1   12.08    2.16
   7  -4   0    0.38    1.52
  -5  -1   7   10.45    1.42
  -3   0  -2   65.14    1.73
  -3   0   3   13.34    0.93
   2  -3  12   26.92    1.63
   2  -1   4  101.73    1.91
   4  -2   3   18.09    1.53
   5  -5  12    0.20    2.05
   5  -4   9    7.94    1.94
   5  -3   5   19.97    1.96
   6  -4   6   11.49    2.12
  -4   0  -1   26.53    1.68
  -4   0   0    2.01    1.23
  -4   0   1   76.23    2.16
  -4   0   2  210.45    3.16
  -3  -1  -8    0.45    1.45
  -3   0  -3  129.82    2.51
  -2   0  -4  843.44    5.07
  -1   0  -4  369.24    2.65
   1  -3  13   18.29    1.27
   3  -4  13    6.27    1.53
   4  -4  11    0.09    1.62
   4  -3   8    4.04    1.51
   4  -2  -5    1.41    1.07
   5  -3  -7  301.71    3.59
   6  -4   5   79.12    3.14
   7  -5  -7   11.88    1.79
  -5  -1   8   21.25    1.52
  -4   0  -2   56.02    2.17
  -4   0   3  142.09    2.58
  -3   0  -4  169.03    2.88
  -2  -1  -9   19.63    1.51
  -1  -1  -9   35.97    1.22
   0   0  -2    8.84    0.22
   1  -2  10   22.42    1.12
   1  -1   6    0.64    0.58
   3  -3  10    1.46    1.25
   3  -2   6  388.08    4.21
   5  -3   4  210.25    3.77
   6  -4  -7    0.70    1.30
   6  -4   4    1.61    1.90
   7  -5  -6   37.40    2.45
  -4   0   4   58.23    1.75
  -2   0  -5    2.62    0.88
   0  -2  11    3.19    0.69
   0  -1  -9   25.64    0.86
   1  -1  -8  213.35    0.98
   2  -1   3   22.07    1.07
   4  -5  13    3.51    1.85
   4  -3   7  139.16    3.10
   4  -2  -4    1.74    0.98
   4  -2   1  486.72    4.91
   5  -5  11    8.68    2.04
   5  -4   8    0.78    1.31
   5  -3  -6   74.23    2.09
   6  -5   8  102.07    3.62
   6  -4  -6    0.60    1.43
   6  -4   3  116.15    3.46
   7  -5  -5    7.90    2.19
   7  -5   3    2.67    2.46
  -5   0   1    3.67    1.69
  -5   0   2    9.77    1.68
  -4   0  -4   12.99    1.72
  -3   0  -5    6.96    1.28
  -3   0   5   36.58    1.18
  -1   0  -5 1469.53    5.50
   4  -4  10   26.03    2.02
   4  -3  -9   12.46    1.01
   4  -2  -3  477.70    4.46
   4  -2  -2  400.56    4.22
   4  -2  -1  502.37    4.81
   4  -2   0    0.43    0.82
   5  -3   2   25.71    1.93
   6  -4  -5    0.81    1.70
   6  -4   2    7.02    1.94
   7  -5  -4   88.60    3.21
   7  -5   1   10.35    2.46
   7  -5   2    1.66    2.16
  -5  -1   9   34.70    1.61
  -5   0   3  112.50    2.86
  -4   0  -5    4.34    1.65
  -4   0   5   42.81    1.51
  -2   0  -6 1071.56    6.06
   2  -3  11  107.08    2.31
   3  -4  12   11.87    1.60
   3  -3   9    0.75    1.22
   4  -3   6  232.06    3.80
   5  -5  10   81.93    3.15
   5  -4   7   25.51    1.85
   5  -3  -4   25.62    1.68
   5  -3   1   75.98    2.55
   6  -5   7   24.72    2.12
   6  -4  -4   35.93    2.18
   6  -4   1    3.00    1.88
   7  -5  -3   41.07    2.69
   7  -5  -2   63.75    3.07
   7  -5  -1   27.86    2.64
   7  -5   0    7.71    2.34
  -5   0   4   -0.23    1.33
  -3   0  -6   12.72    1.39
  -1  -1 -10    7.02    0.97
   0   0  -3 1358.81    2.86
   3  -5  14   -0.39    1.68
   4  -5  12   26.06    2.23
   5  -4   6   30.88    2.22
   5  -3  -3  183.35    3.34
   5  -3  -2  289.47    4.16
   5  -3  -1    1.91    1.43
   5  -3   0  164.82    3.21
   6  -5   6  138.89    4.02
   6  -4  -3  205.41    3.99
   6  -4  -2   84.63    2.93
   6  -4  -1  146.52    3.63
   6  -4   0   34.75    2.34
  -5   0   5    1.15    1.26
  -3  -1  10   10.30    0.62
  -1   0  -6  994.48    4.75
   1  -1   5 1056.18    4.68
   2  -4  13    4.08    1.47
   3  -2   4  174.13    2.83
   4  -6  14    0.45    1.99
   4  -4   9  140.12    3.32
   5  -5   9   10.32    2.06
  -4   0   6   22.35    1.20
  -3   0  -7   64.82    2.17
  -2   0  -7   17.99    1.21
   1  -3  12   28.78    1.27
   1  -2   9  173.79    2.30
   3  -4  11    0.53    1.43
   3  -3   8   75.07    2.22
   4  -3   5   79.66    2.26
   5  -4   5    8.25    1.87
   6  -5   5   32.02    2.57
   7  -6  -6   28.06    2.44
  -5   0   6    3.32    1.23
   2  -3  10  168.74    2.85
   2  -1   0 3105.25    8.58
   4  -5  11  106.55    3.19
   4  -3  -8  120.66    1.99
   4  -3   4   37.47    1.88
   5  -6  11    7.32    2.31
   5  -4  -8   21.79    1.39
   6  -5   4   -0.51    2.07
   7  -6  -5    6.41    2.10
  -3   0  -8    9.49    1.46
  -2  -1 -11    3.28    1.11
  -2   0  -8    8.43    1.25
  -1   0  -7   55.00    1.40
   0  -3  13   -0.11    0.80
   0  -1 -10  185.87    1.86
   0   0  -4 2069.05    4.13
   3  -5  13    1.88    1.61
   4  -6  13    6.35    2.08
   4  -4   8  147.47    3.35
   5  -5   8   34.97    2.46
   5  -4   4   30.73    2.21
   6  -5   3   -0.25    2.04
   7  -6  -4   86.08    3.35
   7  -6  -3   20.23    2.43
   7  -6   0   67.91    3.47
   7  -6   1   12.77    2.79
  -5   0   7  250.05    3.55
  -4   0   7   64.06    1.60
   3  -3   7   47.67    1.88
   4  -3  -7    0.83    0.97
   5  -6  10  244.54    4.91
   5  -4  -7  116.73    2.54
   6  -5   2   -0.42    2.08
   7  -6  -2    4.94    1.74
   7  -6  -1   49.02    2.67
  -4   1  -2  171.79    3.26
  -4   1  -1   70.86    2.25
  -3   0  -9   48.62    2.05
   1  -1   4 1313.57    4.99
   2  -4  12   25.78    1.63
   3  -4  10  136.76    3.00
   3  -2  -6   10.97    0.84
   4  -5  10   54.37    2.58
   4  -4   7  169.72    3.51
   5  -5   7    8.03    2.02
   5  -4   2   26.10    2.06
   6  -6   6   -1.28    2.35
   6  -5   0   62.01    2.90
   6  -5   1   32.07    2.53
  -5   1  -1    1.60    1.54
  -5   1   0   -0.13    1.63
  -5   1   1   46.42    2.26
  -4   1  -4    1.95    1.40
  -4   1   0  155.97    2.83
  -4   1   1  104.91    2.44
  -3   1  -2   61.56    1.84
  -2   0  -9   47.21    1.77
   0  -2  10   26.09    0.91
   3  -5  12  134.93    3.35
   4  -6  12   13.92    2.23
   5  -4   1   90.13    2.84
   6  -6   5    2.29    2.25
   6  -5  -3    8.72    1.98
   6  -5  -1  121.87    3.58
  -5   0   8   22.12    1.54
  -4   1  -5   63.10    2.45
  -4   1   2    2.81    1.10
  -3   1  -4  305.91    3.77
  -3   1  -3  119.05    2.33
  -3   1   0   14.28    1.13
  -1   0  -8  138.54    2.03
   0   0  -5 1838.25    4.30
   1  -3  11   15.54    1.07
   1  -2   8  172.60    2.20
   2  -3   9   52.89    1.74
   3  -6  14    1.75    1.82
   3  -3   6  151.30    2.83
   3  -2  -5   85.68    1.60
   3  -2   0  316.43    3.39
   4  -3  -6  143.96    2.42
   4  -3   1 1729.00    9.22
   5  -5   6   74.52    2.71
   5  -4  -5   93.87    2.52
   5  -4   0   79.94    2.68
   7  -7  -5    9.22    2.28
  -6   0   8   15.66    1.72
  -5   1   3    2.38    1.37
  -3   0 -10    5.19    1.44
  -3   1  -5   58.61    1.95
  -3   1   1  439.48    3.86
   2  -2   5   63.56    1.59
   3  -2  -4  249.40    2.72
   3  -2  -1  742.88    4.95
   4  -4   6    5.14    1.15
   4  -3  -5  179.45    2.75
   4  -3   0    1.52    1.19
   5  -5   5    0.58    1.86
   5  -4  -3  248.37    3.95
   5  -4  -2   66.56    2.43
   5  -4  -1  490.48    5.56
   7  -7  -4   -0.33    2.28
   7  -7  -3    4.96    2.54
  -4   1  -6    0.80    1.17
  -4   1   3  123.46    2.39
  -2   0   6 1033.65    3.12
   1  -4  13    1.67    1.19
   3  -2  -3  519.36    3.91
   3  -2  -2   96.32    1.86
   4  -7  13   28.38    2.66
   4  -6  11    8.16    2.06
   4  -3  -3    4.87    1.14
   4  -3  -2   -0.09    1.08
   4  -3  -1    2.10    1.10
   5  -6   8   29.22    2.63
   6  -6  -7    9.16    1.69
   6  -6   3    9.44    2.39
  -5   1   4  107.18    2.57
  -3   1  -6    0.91    1.13
  -3   1   2  340.65    3.27
  -2   0 -10  155.76    2.57
  -2   1  -3   21.91    1.08
   2  -4  11    4.75    1.19
   3  -6  13   57.15    2.55
   3  -5  11    6.52    1.56
   3  -3   5   19.30    1.38
   4  -4   5   90.78    2.60
   5  -5   4   24.06    2.20
   6  -6  -6   27.92    2.10
   6  -6   2   15.25    2.38
  -5   0   9    6.70    1.19
  -4   1   4   20.43    1.24
  -3   1  -7    8.26    1.32
  -2   1  -4  102.15    1.94
  -2   1  -2   48.60    1.26
  -1   0  -9    1.01    0.66
   0  -3  12  424.06    3.23
   2  -3   8    9.52    1.08
   3  -4   8   -0.48    1.24
   4  -5   8   14.31    1.54
   4  -4  -9   75.61    1.71
   5  -6   7  644.04    7.34
   5  -5  -8   49.10    1.82
   5  -5   3  125.90    3.41
   6  -6  -5   42.02    2.40
   6  -6  -4    1.42    2.10
   6  -6   1    6.83    2.13
  -5   1   5   34.02    1.66
  -2   1  -5  142.72    2.30
   4  -7  12   44.66    2.79
   4  -6  10   58.34    2.71
   4  -4   4   16.72    1.32
   5  -7   9    0.54    2.36
   5  -5  -7   72.15    2.32
   6  -6  -3   46.80    2.62
   6  -6  -2    1.14    1.96
   6  -6  -1    1.50    1.93
  -3   1  -8   12.63    1.41
  -3   1   3 1233.20    5.77
  -2   0 -11    1.09    0.96
  -2   1  -6  634.42    4.69
  -2   1   0 3157.70    8.55
  -1  -1   8  697.77    1.94
   1  -3  10   81.88    1.72
   1  -2   7  211.96    2.28
   3  -7  14   69.85    2.88
   3  -5  10   19.18    1.69
   3  -3   4    2.93    0.78
   4  -5   7    1.97    1.62
   4  -4   3    7.16    1.39
   5  -6   6   71.63    3.05
   5  -5   2    2.85    1.31
   6  -7   4   17.13    2.65
  -6   1   6  310.57    4.36
  -5   1   6    0.22    1.23
  -4   1   5    7.22    0.95
  -3  -1  11   14.98    0.45
   2  -6  14    9.79    1.94
   2  -4  10   86.32    2.15
   3  -6  12  182.79    3.73
   3  -4   7    1.18    1.17
   3  -3  -9    0.12    0.65
   4  -4  -8    9.12    1.16
   5  -7   8  300.49    5.49
   5  -6   5   32.72    2.44
   5  -5  -6    0.95    1.32
   5  -5   0   25.63    1.97
   5  -5   1    5.16    1.34
   6  -7   3   13.44    2.66
  -5   2  -1    2.86    1.66
  -3   0   8   62.72    1.03
  -3   1  -9   14.71    1.45
  -2   1  -7   14.77    1.15
  -2   1   1 2288.30    6.79
  -1   0 -10    8.11    0.78
   0  -2   9   21.12    0.79
   2  -5  12  113.48    2.64
   2  -2   3  237.29    2.56
   3  -3   3  276.38    3.38
   4  -7  11    0.95    2.05
   4  -6   9    3.81    1.38
   4  -5   6   52.69    2.31
   4  -4   2   49.98    2.01
   5  -5  -5    2.87    1.42
   5  -5  -3    0.40    1.40
   6  -7  -6    1.87    1.77
   6  -7   1    1.90    2.19
   6  -7   2    3.69    2.26
  -6   1   7   25.38    1.77
  -5   2   0    5.74    1.58
  -3   1   4  109.46    1.70
   0   0  -7   64.62    0.95
   3  -7  13   11.13    2.26
   4  -4  -7  156.37    2.55
   4  -4   1  373.42    4.43
   5  -7   7  231.90    4.93
   6  -7  -5   30.14    2.37
   6  -7  -4    1.44    1.98
   6  -7  -1    0.50    2.05
   6  -7   0    6.60    2.36
  -5   2   1  186.03    3.50
  -4   2  -5  105.71    2.82
  -4   2  -3   17.85    1.33
  -4   2  -1  510.95    5.09
  -3   1 -10   91.45    2.42
  -2   1  -8   25.38    1.31
   3  -6  11    9.38    1.76
   3  -5   9  214.16    3.64
   3  -4   6    6.48    1.25
   4  -7  10  263.91    4.82
   4  -6   8    0.17    1.81
   4  -5   5    8.45    1.61
   5  -6   3   10.34    2.00
  -5   1   7  116.09    2.26
  -5   2   2  609.95    5.78
  -4   1   6    1.95    0.75
  -4   2  -6  300.44    4.43
  -4   2   0    0.53    1.17
   1  -3   9   78.88    1.71
   2  -2   2    0.26    0.61
   3  -3  -8   -0.49    0.65
   4  -4  -1   20.30    1.50
   4  -4   0   29.49    1.45
   5  -7   6  259.03    5.09
  -6   1   8  104.77    2.65
  -3   1 -11    0.05    1.47
  -2   1  -9    0.33    0.91
  -2   1   2 2961.92    7.06
  -1   0 -11   11.75    0.93
   1  -2   6  106.68    1.59
   2  -6  13    1.10    1.47
   2  -5  11    4.01    1.27
   2  -3   6    3.11    0.88
   3  -3   1  980.74    5.92
   4  -6   7   94.28    3.00
   4  -5   4   19.48    1.78
   4  -4  -5   -0.15    0.99
   4  -4  -4   62.00    1.91
   4  -4  -2  793.75    6.04
   5  -7   5   93.45    3.41
   5  -6   2   25.61    1.88
  -5   2   3  422.81    4.70
  -4   2   1  529.83    4.81
   0  -4  13  104.86    1.98
   0  -3  11  140.69    1.87
   1  -5  13   12.47    1.30
   1  -4  11    7.94    1.19
   3  -7  12   73.89    2.90
   3  -6  10   91.31    2.77
   3  -5   8   53.17    2.12
   3  -4   5   65.92    2.03
   4  -7   9   54.45    2.84
   5  -6  -6    4.72    1.52
   5  -6   0    7.78    1.84
   5  -6   1    9.94    1.55
   6  -8  -5   -0.46    2.04
   6  -8  -4   41.10    2.76
   6  -8  -3   61.45    3.07
   6  -8  -2    3.20    2.22
  -4   2   2  407.16    4.12
  -3   1   5  200.08    2.06
  -3   2  -6  449.61    4.68
  -3   2  -5   32.31    1.66
  -3   2  -4  194.50    2.99
  -3   2  -3  269.01    3.51
  -3   2  -2   59.20    1.84
   0   0  -8  217.89    1.64
   2  -7  14    1.57    1.71
   2  -2   1   76.93    1.44
   3  -8  13  133.59    3.76
   3  -3  -7    1.55    0.60
   3  -3   0 3059.82   10.14
   5  -6  -5   11.76    1.66
   5  -6  -2   10.95    1.89
   5  -6  -1  104.40    3.15
  -5   1   8    2.18    1.04
  -5   2   4   10.99    1.34
  -3   2  -7   82.11    2.31
  -3   2  -1  108.59    2.19
  -2   1 -10   26.41    1.32
  -1   1  -5 1029.31    4.45
  -1   1  -4 1258.08    4.73
   2  -4   8  114.51    2.32
   3  -3  -1 2321.44    8.69
   4  -7   8    1.74    1.95
   4  -6   6    7.28    1.42
   5  -7   3   54.21    2.91
  -4   0  10    0.33    0.53
  -4   1   7   16.24    0.87
  -1   1  -6   -0.64    0.53
  -1   1  -3   79.69    1.19
   2  -6  12   13.60    1.67
   2  -5  10   58.90    2.02
   2  -3   5   88.62    1.74
   3  -7  11    0.89    1.79
   3  -6   9    1.95    1.52
   3  -5   7    1.02    1.25
   3  -4   4   62.17    1.78
   3  -3  -2   38.90    1.36
   4  -5  -8    0.28    1.14
   4  -5   2  169.44    3.19
   5  -8   5   22.48    2.64
  -6   2   6   29.13    1.84
  -4   2   3  492.53    4.26
  -3   2  -8   17.32    1.53
  -2   1 -11    0.15    1.07
  -1   1  -2 2223.54    5.50
   0  -2   8  170.55    1.71
   1  -3   8  100.32    1.76
   1  -2   5  419.82    2.90
   2  -2   0  640.29    3.73
   3  -8  12    3.18    2.04
   4  -8   9   38.96    2.89
   4  -7   7  158.35    3.86
   4  -6   5  133.53    3.16
   4  -5   1  119.36    2.86
   5  -7  -7   12.66    1.72
  -5   2   5   29.41    1.50
  -3   2  -9   63.27    2.12
  -2   0   7  132.46    0.80
  -2   1   3 1697.49    4.80
  -1   1  -7  823.62    4.22
   1  -5  12   86.92    2.16
   2  -7  13   18.06    1.94
   3  -5   6   32.74    1.75
   3  -4   3   18.40    1.35
   4  -6   4   29.16    2.14
   4  -5  -7    9.08    1.20
   5  -8   4   23.12    2.59
   5  -7  -6  119.20    3.07
   5  -7  -5    0.53    1.91
  -5   3   0  183.18    3.60
  -3   2   1  754.54    4.72
  -1   1  -8 1099.47    4.96
   0   0  -9   34.78    0.72
   2  -8  14   -0.29    1.97
   2  -6  11   19.67    1.67
   2  -4   7   47.92    1.64
   2  -3   4    7.00    0.88
   2  -2  -1 1911.69    6.18
   3  -7  10    0.51    1.74
   4  -8   8    5.84    2.29
   4  -7   6   75.11    2.95
   4  -5  -6    6.81    1.22
   4  -5  -1    8.25    1.42
   5  -8   3  207.95    4.81
   5  -7  -4   30.69    2.26
  -6   2   7  112.52    2.66
  -5   3   1    0.85    1.42
  -4   2   4    1.14    0.82
  -4   3  -5   96.93    2.84
  -4   3  -4   46.70    2.18
  -3   2 -10    8.66    1.44
  -2   1 -12   48.76    1.62
   0  -4  12  310.79    3.12
   2  -5   9   10.17    1.33
   3  -8  11   71.91    3.07
   3  -4   2  143.39    2.60
   4  -6   3    4.86    1.71
   4  -5  -3   21.68    1.59
   5  -8   2   17.31    2.57
  -5   2   6  120.65    2.27
  -4   3  -6  277.51    4.26
  -4   3  -3   31.44    1.64
  -4   3  -2  488.46    5.16
  -1   1  -1  185.11    1.48
   1  -6  13   21.40    1.64
   2  -7  12   -0.20    1.60
   2  -2  -2  774.51    3.82
   3  -5   5    1.45    1.25
   4  -8   7    9.18    2.34
   5  -8  -6    6.61    1.83
   5  -8   1   21.55    2.59
  -5   3   2  309.29    4.11
  -4   3  -1 1989.45    9.73
  -3   2 -11    2.43    1.29
  -3   2   2   86.39    1.62
  -2   2  -7  188.46    2.65
  -2   2  -6   34.60    1.31
  -2   2  -5   68.38    1.53
  -2   2  -4  638.76    4.29
  -1   1  -9   21.62    0.94
   2  -8  13    7.10    2.03
   2  -2  -3  193.89    1.91
   3  -7   9   18.48    1.97
   3  -6   7    0.57    1.45
   3  -4  -9   10.16    0.89
   3  -4   1   20.63    1.33
   4  -6   2    5.84    1.24
   5  -8  -5   74.07    2.89
   5  -8  -4   -0.66    1.94
   5  -8  -2   27.76    2.52
   5  -8  -1    6.36    2.24
   5  -8   0   -0.12    1.53
  -2   2  -3  255.88    2.60
   1  -5  11   38.84    1.60
   1  -3   7  240.52    2.54
   1  -2   4   20.98    0.75
   2  -6  10    3.17    1.39
   2  -4   6  103.10    2.13
   2  -3   3    7.95    0.69
   2  -2  -4  101.29    1.37
   3  -8  10   39.41    2.61
   3  -5   4  282.39    3.84
   4  -8   6  194.58    4.48
   4  -6  -8    2.19    1.13
   4  -6   1    1.77    1.51
  -6   2   8  255.76    3.34
  -5   3   3  191.10    3.13
  -4   2   5    1.71    0.72
  -4   3   0    0.73    1.10
  -2   2  -8  134.33    2.27
  -2   2  -2   -0.56    0.54
  -1   1 -10  189.83    2.12
   0  -5  13   70.10    1.93
   1  -4   9  181.42    2.54
   2  -5   8    1.20    1.13
   3  -7   8   52.56    2.51
   3  -4  -8   70.04    1.59
   3  -4   0   92.76    2.08
   4  -6  -7    7.55    1.30
  -5   2   7   51.51    1.50
  -2   2  -9  354.00    3.51
   2  -7  11    3.61    1.61
   3  -8   9    1.97    1.92
   3  -6   6   -0.69    0.97
   4  -8   5  198.87    4.46
   4  -7   3  113.03    3.08
   4  -6  -6   -0.15    1.20
   4  -6  -1  139.79    3.11
  -7  -4  14   -1.15    4.05
  -7  -3  14   -0.20    3.58
  -7  -2  15   -1.41    3.48
  -7  -1  17    2.71    3.69
  -6  -7  11   -0.26    4.08
  -6  -6  10    0.38    3.29
  -6  -5  10   -0.57    3.07
  -6  -2  10   -0.13    2.41
  -6   0  12    1.70    2.14
  -6   1  14   23.09    2.72
  -5  -6   7   -0.71    2.68
  -5   0   8   22.43    2.05
  -4 -10   8   -0.20    2.92
  -4  -9   7   -1.14    3.19
  -4  -8   6    0.07    2.60
  -3  -8   4   -0.18    2.03
  -3  -6   3    0.17    1.66
   3  -4  -3  118.30    1.79
  -7  -3  15   13.57    4.02
  -7  -2  16   -0.50    3.68
  -7  -2  17   25.41    4.83
  -6  -6  11    3.91    4.11
  -6  -4  10    2.38    2.95
  -6  -1  11   61.69    3.34
  -5  -9  10   -0.96    3.88
  -5  -8   9    0.63    3.47
  -5  -7   8   -0.98    2.96
  -5  -5   7  230.80    5.30
  -5  -3   7   -0.11    2.08
  -5  -2   7   67.51    2.89
  -5   2  12    5.77    1.75
  -4  -6   5  188.77    4.59
  -4  -1   5   36.35    1.93
  -3 -10   6   -0.20    2.43
  -3  -9   5    0.18    2.24
  -2  -7   2    0.84    1.72
  -2   1   3 1862.12    6.27
  -1  -2   0  311.30    2.56
  -7  -3  16   14.93    4.23
  -6  -1  12   15.96    3.07
  -6   0  13    4.30    2.46
  -5  -6   8   -0.94    2.91
  -5   1  10    2.58    1.67
  -5   2  13    4.21    2.11
  -4  -7   6   -0.23    2.46
  -3   2   6   10.74    0.94
  -2   3   6   96.70    1.24
  -1  -5   0   26.72    1.35
  -1   0   1   35.71    0.74
  -6  -6  12   -1.30    3.81
  -6  -4  11   28.31    3.52
  -6  -3  11   10.60    2.99
  -6   0  14  103.24    4.01
  -5  -8  10   -0.10    3.41
  -5  -7   9    0.72    3.26
  -5   0   9    6.65    1.86
  -4 -10   9    0.18    3.51
  -4  -9   8    0.06    3.11
  -4  -8   7    0.50    2.75
  -4  -4   5   14.90    2.04
  -4  -3   5    2.28    1.64
  -3  -4   3    1.08    1.42
  -3   0   4   42.60    1.59
  -3   1   5  221.37    2.93
  -2  -8   3    9.26    2.16
  -1  -4   0  117.55    2.14
   0  -5  -1  131.71    1.88
  -6  -5  12   -0.51    3.49
  -6  -4  12   -0.37    3.03
  -6  -3  12   -0.51    2.73
  -6  -2  12   61.02    3.69
  -6  -1  13   18.99    2.93
  -6   0  15   24.91    3.09
  -6   0  16    7.68    3.21
  -5  -3   8   -0.31    2.14
  -5  -2   8   -0.45    1.84
  -5   1  11  110.49    3.26
  -4  -6   6    4.48    2.43
  -3 -10   7    0.98    2.94
   1   1   0  843.42    3.85
  -6  -5  13   -0.58    3.44
  -6  -2  13    1.54    2.91
  -6  -1  14    6.61    2.81
  -5  -8  11    0.35    3.90
  -5  -7  10    2.46    3.44
  -5  -6   9   16.39    3.08
  -5  -1   9   39.08    2.54
  -5   0  10   39.27    2.46
  -5   1  12    5.24    2.22
  -4 -10  10   -0.25    3.75
  -4  -7   7    1.27    2.63
  -4  -1   6    2.15    1.43
  -3  -9   6    1.67    2.29
  -2  -9   4    3.81    1.91
   1   2   1  115.67    1.65
  -6  -6  14    0.12    4.17
  -6  -4  13    5.12    3.46
  -6  -3  13   -0.10    3.04
  -6  -2  14   19.48    3.29
  -6  -1  15   38.13    3.56
  -5  -5   9   45.57    3.45
  -5  -2   9    3.20    2.13
  -4  -9   9    6.11    3.40
  -4  -8   8    1.70    2.98
  -4  -5   6   19.07    2.41
  -4  -2   6    0.09    1.53
  -4   0   7   66.90    2.36
  -3 -11   9   22.61    3.76
  -3  -1   4  789.54    5.92
   3  -2  -3  554.91    4.35
  -6  -5  14    0.47    3.63
  -6  -4  14   10.82    3.73
  -6  -3  14    3.90    3.32
  -6  -2  15   -1.29    3.09
  -6  -1  16    3.58    2.95
  -6  -1  17   14.08    3.44
  -6  -1  18   20.87    3.80
  -5  -8  12    5.19    4.23
  -5  -7  11   -1.22    3.51
  -5  -6  10    2.34    3.08
  -5  -3   9    5.83    2.30
  -5  -1  10   28.67    2.47
  -5   0  11   -0.84    1.86
  -5   1  13  261.43    4.85
  -4  -6   7    0.13    2.38
  -4  -3   6   17.50    2.01
  -3 -10   8   -0.63    2.82
  -3  -7   5  170.19    4.27
  -3  -5   4  236.99    4.32
  -2  -7   3    2.33    1.63
  -1  -8   2    0.01    1.34
  -6  -5  15    0.06    4.03
  -6  -4  15   -0.67    3.74
  -6  -3  15    4.35    3.49
  -6  -2  16    5.21    3.40
  -6  -2  17   10.03    3.48
  -5  -5  10   22.90    3.26
  -5   1  14    5.72    2.16
  -4  -9  10    1.20    3.52
  -4  -7   8   20.31    3.11
  -4  -1   7  142.08    3.28
  -4   1   9   36.29    2.12
  -4   2  11   10.35    1.77
  -3  -9   7    0.80    2.58
  -3  -8   6    0.80    2.30
  -3  -4   4  381.68    5.04
  -3   0   5   36.42    1.55
  -1  -9   3    4.75    1.80
   0   4   5   20.01    0.79
   1  -7  -1   -0.13    0.71
   2   1  -1    1.16    0.88
  -6  -4  16   53.17    4.75
  -6  -4  17   -0.47    3.68
  -6  -3  16    7.19    3.43
  -6  -3  17   28.06    4.29
  -6  -3  18   14.60    4.82
  -6  -2  18   20.97    3.82
  -6  -2  19   43.46    4.72
  -5  -7  12    5.71    3.81
  -5  -6  11    2.76    3.12
  -5  -4  10    0.08    1.84
  -5  -3  10   19.79    2.63
  -5  -1  11   14.71    2.37
  -4  -5   7  141.72    4.09
  -4   0   8    3.84    1.48
  -3 -11  10    6.16    3.45
  -3  -6   5   38.84    2.60
  -2 -10   6    0.00    2.18
  -2  -9   5    5.93    2.09
  -2   0   3  441.33    3.45
   0   3   3    0.42    0.46
   1   3   2    6.13    0.75
  -5  -7  13    1.74    3.94
  -5  -6  12    0.72    3.42
  -5  -4  11    0.81    2.56
  -5  -2  11    0.01    2.27
  -5  -1  12   22.38    2.52
  -5   0  13   -0.42    2.09
  -4  -9  11   15.26    3.91
  -4  -8  10   -1.20    3.06
  -4  -6   8    0.64    2.54
  -4  -4   7   21.93    2.27
  -4  -3   7   32.15    2.30
  -4   2  12   88.88    2.65
  -3 -10   9    4.07    3.10
  -2  -6   3   29.38    2.00
   4  -5  -4   82.74    1.67
  -5  -7  14    2.43    3.98
  -5  -5  12    3.42    3.11
  -5   0  14   -0.60    2.25
  -5   0  15   52.85    3.46
  -4  -7   9    1.03    2.03
  -4  -5   8    1.04    2.24
  -4  -1   8   13.51    1.78
  -4   1  10   20.80    1.77
  -4   2  13   -1.78    1.78
  -3  -9   8    0.22    2.60
  -3  -8   7    5.80    2.51
  -3  -5   5   35.21    2.31
  -3   2   8    1.74    1.10
  -2 -11   8    1.57    2.64
  -2   1   4   35.91    1.06
  -1  -7   2    0.19    1.26
  -1  -5   1   64.64    1.87
  -5  -4  12    2.70    2.84
  -5  -3  12   25.42    3.02
  -5  -2  12   67.14    3.35
  -5  -1  13   21.47    2.64
  -5   0  16   49.07    3.35
  -4  -9  12    1.64    3.65
  -4  -8  11   -0.61    3.21
  -4  -6   9    2.13    2.57
  -4   0   9   13.08    1.72
  -3 -10  10    0.51    3.28
  -3  -4   5    4.70    1.64
  -2 -10   7    0.57    2.35
  -2  -9   6    1.58    2.43
  -2  -8   5    2.53    2.21
  -2  -7   4  114.14    3.24
  -2  -5   3  265.62    4.05
  -5  -6  14   10.04    3.88
  -5  -5  13    2.41    3.07
  -5  -4  13   26.49    3.38
  -5  -3  13   -1.30    2.56
  -5  -2  13   20.99    2.83
  -5  -1  14    9.94    2.56
  -5  -1  15   59.68    3.42
  -4  -9  13    0.46    4.30
  -4  -7  10    2.42    2.80
  -4  -3   8   24.36    2.24
  -4   1  11    2.28    1.51
  -3  -9   9    2.83    2.88
  -3  -6   6  988.37    9.02
  -3  -3   5  355.20    4.70
  -3   0   6  442.14    4.46
  -2 -11   9    3.31    3.09
  -2  -1   3    4.64    0.86
  -1 -10   5    2.79    1.89
  -1  -9   4    3.75    1.96
  -1  -8   3    0.88    1.47
  -1  -4   1   17.76    1.14
  -5  -6  15   34.93    4.51
  -5  -5  14    0.31    3.36
  -5  -4  14    1.30    3.16
  -5  -3  14    3.29    2.71
  -5  -2  14   27.17    3.04
  -5  -1  16    7.05    2.83
  -5  -1  17   16.70    3.20
  -5  -1  18    0.53    3.09
  -4  -8  12    1.63    3.68
  -4  -7  11    1.16    2.89
  -4  -6  10    1.14    2.57
  -4  -1   9    3.39    1.65
  -3 -10  11    5.76    3.58
  -3  -8   8   35.61    3.04
  -5  -6  16    2.83    3.09
  -5  -5  15   10.95    3.55
  -5  -5  16    2.07    3.54
  -5  -4  15    7.06    3.31
  -5  -3  15   -0.91    2.96
  -5  -2  15   24.44    3.00
  -5  -2  16    1.05    2.98
  -5  -2  17    1.35    2.94
  -4  -8  13   -1.76    3.50
  -4  -3   9    7.35    1.99
  -4  -2   9    0.96    1.72
  -4   1  12   32.98    2.16
  -3  -9  10    4.97    3.17
  -3  -5   6   -0.16    1.23
  -3   2   9  222.04    3.08
  -2 -10   8    5.57    2.58
  -2  -6   4  175.06    3.60
  -2  -3   3  320.40    3.81
  -2  -2   3   93.38    2.05
   1   4   3   13.70    0.93
  -5  -5  17    0.74    3.92
  -5  -4  16   20.35    3.78
  -5  -4  17   12.33    3.81
  -5  -4  18    1.90    3.76
  -5  -3  16    8.80    3.24
  -5  -3  17    4.65    3.38
  -5  -3  18    9.02    3.74
  -5  -3  19    5.49    3.98
  -5  -2  18    8.93    3.24
  -5  -2  19   22.90    3.74
  -4  -7  12   14.88    3.43
  -4  -6  11   41.78    3.53
  -4  -5  10   17.85    2.74
  -4  -1  10  101.99    3.11
  -4   0  11    2.31    1.65
  -4   1  13    0.51    1.72
  -4   1  14    0.18    2.06
  -3 -10  12    9.17    3.87
  -3  -8   9    7.14    2.82
  -3  -7   8  101.34    3.86
  -3  -6   7  512.51    6.81
  -3  -4   6   51.22    2.41
  -2 -11  10    1.19    2.94
  -2  -9   7    1.52    2.26
  -2  -8   6   66.78    3.05
  -2  -7   5  103.03    3.22
   0  -7   1    7.60    1.24
  -4  -8  14   29.57    4.23
  -4  -7  13    1.21    3.24
  -4  -4  10    1.75    2.21
  -4  -3  10    3.98    2.08
  -4  -2  10   31.05    2.33
  -4   0  12    7.52    2.07
  -4   1  15    8.68    2.10
  -3 -10  13   -0.92    3.77
  -3  -9  11    7.86    3.38
  -3  -3   6    5.79    1.57
  -3   1   8    0.29    1.04
  -2 -10   9    0.24    2.66
  -2  -5   4   86.15    2.59
  -2   0   4    0.61    0.69
  -1 -10   6   16.80    2.17
  -1  -7   3    0.63    1.34
   0  -5   0  124.44    1.95
   1  -6  -1   40.34    1.07
  -4  -8  15    1.20    3.91
  -4  -7  14    0.54    3.42
  -4  -6  12   28.78    3.42
  -4  -1  11    3.33    1.81
  -3  -8  10   15.74    3.07
  -3  -6   8    0.10    2.17
  -3  -5   7   11.98    2.01
  -3   2  10    4.41    1.14
  -2 -11  11    2.81    3.23
  -2  -9   8    7.33    2.72
  -2   3   8   23.00    1.00
  -1 -11   8    4.12    2.59
  -1  -9   5    2.46    1.78
  -1  -8   4   27.06    1.97
  -1  -5   2  471.12    4.53
   0  -9   3   13.97    1.68
   2  -4  -3  263.03    1.26
   3  -4  -4  124.11    1.64
   3  -2  -4  242.29    2.78
  -4  -7  15    0.72    3.61
  -4  -5  12   10.43    2.85
  -4  -4  11    1.40    1.71
  -4  -3  11    2.13    2.12
  -4  -2  11    2.12    1.90
  -4   0  13  145.31    3.66
  -4   0  14   16.37    2.19
  -3  -9  12    7.99    3.51
  -3  -7   9   12.32    2.54
  -3  -4   7   77.54    2.77
  -2 -11  12    0.21    3.37
  -2 -10  10    2.18    2.76
  -2  -8   7    1.33    2.14
  -2  -7   6   20.95    2.26
  -2  -6   5  197.97    3.89
  -2   1   5    0.33    0.60
   2  -1  -3 1813.57    6.15
  -4  -7  16   -2.88    4.07
  -4  -6  14    1.41    3.20
  -4  -5  13   27.24    3.26
  -4  -4  12    5.84    2.46
  -4  -2  12   -0.64    1.98
  -4   0  15   54.30    2.92
  -4   0  16   51.28    3.00
  -3  -9  13    6.99    3.71
  -3  -8  11    0.19    2.90
  -3  -3   7  190.23    3.69
  -3  -2   7  180.33    3.39
  -2  -1   4    0.71    0.77
  -1 -10   7    2.10    2.09
  -4  -6  15   19.07    3.71
  -4  -6  16    3.92    3.53
  -4  -5  14    2.07    2.93
  -4  -4  13    9.67    2.63
  -4  -3  13   -0.51    2.18
  -4  -2  13   29.94    2.63
  -4  -1  14  111.25    3.63
  -3  -9  14    2.67    3.84
  -3  -8  12   -0.14    2.95
  -3  -7  10    8.29    2.54
  -3  -6   9  354.33    5.95
  -2 -10  11    3.73    3.16
  -2  -9   9    4.47    2.54
  -2  -5   5   14.42    1.64
  -2  -2   4  186.80    2.80
  -1 -12  11    0.69    2.84
  -1 -11   9    6.49    2.54
  -1  -9   6    0.07    1.83
  -1  -4   2   72.05    1.88
  -1   0   2    2.12    0.39
   0  -4   0   24.25    0.97
   0   4   4    7.82    0.60
  -4  -6  17   57.11    4.73
  -4  -5  15    5.08    3.17
  -4  -5  16    0.17    3.09
  -4  -4  14   35.57    3.22
  -4  -3  14    3.57    2.43
  -4  -2  14   15.73    2.55
  -4  -2  20    2.78    3.48
  -4  -1  15    2.72    2.21
  -4  -1  16   -0.25    2.37
  -4  -1  17    0.91    2.54
  -4  -1  18    4.25    2.80
  -3  -7  11    9.07    2.83
  -3  -4   8    0.48    1.63
  -3   2  13   15.36    1.56
  -2  -8   8   27.21    2.64
  -2  -7   7    1.26    1.90
  -2  -6   6    0.32    1.60
  -1  -8   5    3.03    1.62
  -1  -7   4  279.91    4.18
   0 -10   5    4.84    1.62
   0  -6   1   13.90    1.08
   1  -7   0    5.50    0.92
   1   4   2   15.57    0.96
  -4  -5  17    1.32    3.40
  -4  -5  18   60.85    4.66
  -4  -4  15    3.53    2.63
  -4  -4  16    4.80    3.07
  -4  -4  17    3.00    3.15
  -4  -4  18    3.93    3.21
  -4  -4  19   13.98    3.89
  -4  -3  15    3.56    2.64
  -4  -3  16    3.77    2.82
  -4  -3  17    1.70    2.77
  -4  -3  18    0.18    2.94
  -4  -3  19    4.03    3.41
  -4  -3  20    2.14    3.70
  -4  -2  15   43.04    2.97
  -4  -2  16   -0.38    2.54
  -4  -2  17    5.16    2.75
  -4  -2  18   48.70    3.68
  -4  -2  19    1.91    2.91
  -3  -8  13   -0.31    3.03
  -3  -6  10  171.30    4.52
  -3  -5   9   99.18    3.36
  -3  -3   8   22.82    1.90
  -3  -2   8  238.05    3.88
  -2 -10  12   12.60    3.46
  -2  -9  10    2.44    2.62
  -1 -11  10    4.29    2.66
  -1 -10   8    1.29    2.19
   0  -9   4   23.99    1.95
   1  -2  -2 1085.76    1.91
   2   0  -3  433.55    3.31
  -3  -8  14    1.89    3.23
  -3  -8  15    1.68    3.48
  -3  -7  12   -0.35    2.56
  -3  -6  11    3.56    2.35
  -3   1  11    9.26    1.39
  -2 -10  13    3.90    3.51
  -2  -8   9    0.95    2.28
  -2   0   5   56.17    1.43
  -1  -9   7   -1.22    1.90
  -1  -3   2   49.60    1.37
  -1   3   5   43.86    0.52
   0  -8   3   20.58    1.53
   1  -8   1   19.96    1.24
  -3  -8  16    7.85    4.13
  -3  -7  13    4.46    2.93
  -3  -5  10    0.42    1.53
  -3  -2   9    0.32    1.36
  -3  -1   9    5.20    1.38
  -3   0  10    7.33    1.40
  -3   1  12   10.91    1.70
  -2 -10  14   31.41    4.26
  -2  -9  11    1.77    2.57
  -2  -7   8   19.06    2.29
  -2  -6   7    5.81    1.75
  -2  -5   6  151.72    3.28
  -2   1   6    6.31    0.86
  -1 -11  11    2.24    2.85
  -1 -10   9    1.85    2.34
   3  -5  -4  205.77    1.48
  -3  -7  14   -0.88    2.87
  -3  -7  15   -0.28    3.09
  -3  -6  12    9.34    2.52
  -3   1  13    2.45    1.47
  -3   1  14    2.65    1.83
  -2  -9  12   12.99    3.11
  -2  -8  10    2.91    2.36
  -2  -2   5    1.90    1.00
  -2  -1   5   63.23    1.66
  -1 -11  12    0.18    3.08
  -1  -8   6   78.55    2.76
  -1  -7   5    8.25    1.62
  -1  -6   4   79.20    2.32
   0 -11   8   -0.28    2.00
   0 -10   6    8.96    1.79
  -3  -7  16   44.55    4.18
  -3  -7  17    0.19    3.81
  -3  -3  10   12.37    1.81
  -3  -2  10  165.60    3.47
  -3  -1  10   12.00    1.55
  -3   0  11    0.20    1.31
  -3   1  15    3.30    1.68
  -2  -9  13   16.99    3.43
  -2  -7   9    3.07    2.10
  -2  -4   6    1.23    1.27
  -1 -11  13    1.53    3.27
  -1 -10  10    3.64    2.49
  -1  -9   8    0.00    2.02
   0 -12  11    0.06    2.92
   0  -9   5   34.48    2.14
   0  -5   1  145.34    2.15
   1  -5  -1  269.26    2.00
  -3  -6  15   -0.40    2.94
  -3  -6  16    1.20    2.95
  -3   0  12    0.05    1.40
  -2  -9  14    9.23    3.43
  -2  -8  11    3.01    2.37
  -2  -6   8   18.42    2.03
  -2  -5   7    1.62    1.48
  -2   2   8    3.32    0.81
  -1  -8   7    2.53    2.02
  -1  -4   3   33.99    1.41
   0 -11   9    5.57    2.47
   0   2   1  717.85    2.31
   1   2  -1  118.46    1.64
  -3  -6  17    3.61    3.14
  -3  -6  18   28.39    3.84
  -3  -5  14    5.88    2.58
  -3  -5  19    2.84    3.36
  -3  -4  12   26.99    2.40
  -3  -3  21    0.40    3.53
  -3  -2  11    0.13    1.53
  -3  -2  20    1.19    2.98
  -3  -1  12   -0.21    1.51
  -3  -1  18    0.32    2.63
  -3   0  13  123.10    3.05
  -3   0  14   16.12    1.88
  -3   0  15    0.75    1.78
  -3   0  16    3.16    1.93
  -2  -9  15   23.55    3.71
  -2  -9  16    0.24    3.28
  -2  -8  12    9.78    2.78
  -2  -7  10   58.02    3.09
  -2   0   6 1058.69    5.65
  -1 -10  11    0.89    2.46
  -1  -9   9    1.41    2.10
   0 -12  12    2.18    2.94
   0 -10   7    4.11    1.83
   0  -8   4  111.15    2.62
   0  -6   2   82.88    1.98
   1   4   1   18.59    0.99
  -3  -5  15    0.65    1.84
  -3  -5  16    0.87    2.81
  -3  -5  17   25.80    3.40
  -3  -5  18    6.72    3.31
  -3  -4  14    1.29    2.21
  -3  -4  18   -1.36    2.73
  -3  -4  19    1.38    3.11
  -3  -4  20    0.58    3.28
  -3  -3  13    1.39    1.93
  -3  -3  19    0.95    2.93
  -3  -3  20    2.27    3.04
  -3  -2  12   -0.46    1.60
  -3  -2  18   -0.11    2.33
  -3  -2  19    1.57    2.71
  -3  -1  13  194.95    3.86
  -3  -1  14   -2.59    1.74
  -3  -1  15   55.57    2.88
  -3  -1  16   21.59    2.37
  -3  -1  17    4.83    2.30
  -2  -8  13   51.68    3.59
  -2  -6   9   12.65    2.05
  -2  -4   7  119.71    2.82
  -2  -1   6  246.76    3.02
  -2   1   7  169.46    2.27
  -1 -10  12    4.38    2.87
  -1  -7   6  197.06    3.68
  -1  -6   5    2.81    1.29
  -1   4   8   34.81    0.68
   0  -2   0 1517.27    3.80
   1  -9   3   14.78    1.30
   1   0  -2    1.60    0.28
  -3  -4  15   -0.23    1.67
  -3  -4  16    8.39    2.50
  -3  -4  17   34.71    3.16
  -3  -3  15   65.91    3.17
  -3  -3  16    1.94    2.38
  -3  -3  17   28.51    2.93
  -3  -3  18   12.88    2.91
  -3  -2  14    1.49    1.92
  -3  -2  15   44.62    2.70
  -3  -2  16    4.21    2.17
  -3  -2  17   -0.27    2.28
  -2  -8  14    0.15    2.94
  -2  -8  15    4.68    3.24
  -2  -7  11   -0.38    1.59
  -2  -5   8    4.92    1.20
  -2   2   9  420.13    3.55
  -1 -10  13    1.57    2.92
  -1  -9  10    0.50    2.23
  -1  -8   8    2.77    1.87
  -1  -3   3   -0.38    0.70
   0 -10   8   11.27    2.06
   0  -9   6  234.12    3.96
   3  -3  -5   34.96    1.06
  -2  -8  16   -0.83    3.13
  -2  -8  17    0.74    3.62
  -2  -7  12   26.43    2.66
  -2  -6  10  388.83    5.67
  -1 -10  14   -0.27    3.21
  -1 -10  15    3.93    3.55
  -1  -9  11   -0.08    2.25
  -1  -7   7   -0.05    1.48
  -1   2   4    7.76    0.36
   0 -11  11   10.48    2.68
   1 -10   5   14.69    1.55
   1  -7   1   -0.28    0.85
   1  -6   0  113.52    1.64
  -2  -7  13    0.05    1.77
  -2  -7  14   32.92    3.18
  -2  -5   9   29.29    1.85
  -2  -4   8   77.46    2.42
  -2   0   7  154.55    2.32
  -2   1   8    3.88    0.82
  -2   2  10   60.38    1.57
  -1  -8   9    5.11    1.97
   0 -11  12    1.06    2.72
   0 -10   9    0.47    2.02
   0  -8   5    2.05    1.29
   0  -4   1   89.03    1.51
   0   4   3   21.43    0.66
   2  -1  -4   34.92    0.95
  -2  -7  15   15.36    2.94
  -2  -7  16    9.99    3.16
  -2  -7  17    5.53    3.27
  -2  -7  18    3.93    3.49
  -2  -6  12    3.28    2.13
  -2  -5  10   95.72    2.97
  -2  -1   7  442.64    4.01
  -2   2  11    1.76    1.07
  -1  -9  12    1.43    1.81
  -1  -9  13    2.14    2.61
  -1  -6   6  102.70    2.59
  -1  -4   4    6.33    0.82
   0 -11  13   -1.07    2.91
   0  -9   7    3.98    1.64
   0  -7   4   13.01    1.35
   1 -12  11    2.60    2.61
   1 -11   8    9.45    2.05
   1  -9   4   23.50    1.64
   2   0  -4    0.26    0.45
  -2  -6  18   -1.08    2.90
  -2  -6  19    7.13    3.52
  -2  -3   8    2.26    0.88
  -2  -3  21    1.10    3.05
  -2   1   9  409.21    3.73
  -1  -9  14    2.44    2.91
  -1  -8  10    0.71    1.88
  -1  -7   8   12.53    1.81
  -1  -1   3 3726.37    8.20
   0 -11  14   -0.06    3.29
   0 -10  10    1.63    2.11
   0  -5   2  245.80    2.73
   1 -10   6    1.14    1.41
   1   3  -1  513.06    3.46
   2  -2  -4  101.04    1.25
  -2  -6  15   20.82    2.67
  -2  -6  16    1.79    2.68
  -2  -6  17    1.53    2.72
  -2  -5  12  283.95    4.90
  -2  -5  19   -0.75    2.99
  -2  -5  20    2.97    3.19
  -2  -4  10  145.89    3.23
  -2  -4  20    1.14    3.11
  -2  -3   9   20.23    1.53
  -2  -3  20    5.47    3.14
  -2  -2  20    2.80    2.70
  -1  -9  15    0.02    2.23
  -1  -9  16   55.30    4.24
  -1  -8  11   23.25    2.44
  -1  -6   7    4.25    1.40
   0  -9   8    2.24    1.70
   0  -8   6    3.64    1.38
   0   5   5    2.66    0.48
   1 -12  12   10.62    2.58
   1 -12  13   12.83    3.16
  -2  -5  13   96.87    3.32
  -2  -5  14    1.65    2.07
  -2  -5  15    7.48    2.26
  -2  -5  16    4.67    2.31
  -2  -5  17    2.58    2.62
  -2  -5  18   48.75    3.54
  -2  -4  11   64.17    2.48
  -2  -4  19    8.14    2.84
  -2  -3  19    1.33    2.46
  -2  -2  19   -0.26    2.37
  -2   0  17   19.32    2.33
  -2   1  14   42.01    2.03
  -2   1  15   20.43    1.74
  -1  -8  12    5.87    2.31
  -1  -7   9    1.69    1.63
  -1  -5   6   17.90    1.40
  -1  -3   4  823.50    4.95
   0 -10  12    1.03    2.50
   3  -4  -5  311.72    2.01
  -2  -4  12   52.22    2.41
  -2  -4  17   -1.94    2.29
  -2  -4  18    8.82    2.66
  -2  -3  10  109.13    2.68
  -2  -3  18   -1.55    2.24
  -2  -2   9   12.64    1.09
  -2  -2  18    1.97    2.17
  -2  -1  18    1.62    2.04
  -2   0  16    8.97    1.77
  -2   1  12   39.71    1.62
  -2   1  13   14.54    1.40
  -1  -8  13    6.38    2.29
  -1  -8  14   10.01    2.72
  -1  -8  15    0.54    2.59
  -1  -8  16    1.13    2.83
  -1  -8  17   -0.30    2.99
  -1  -7  10   74.81    2.85
  -1  -6   8    3.42    1.37
   0 -10  13   -1.03    2.52
   0  -9   9   32.58    2.28
   0  -7   5   22.50    1.49
   1 -11  10    0.72    2.03
   1 -10   7   53.15    2.25
   1  -9   5   11.77    1.42
   1   2  -2  336.36    2.59
  -2  -4  13    1.26    1.32
  -2  -4  14   53.86    2.68
  -2  -4  15   15.99    2.24
  -2  -4  16   21.28    2.37
  -2  -3  11    4.99    1.41
  -2  -3  12    8.34    1.54
  -2  -3  16   -1.03    1.88
  -2  -3  17   20.19    2.44
  -2  -2  10   31.21    1.63
  -2  -2  17   24.08    2.37
  -2  -1  10    5.41    1.14
  -2  -1  16    2.93    1.76
  -2  -1  17    7.17    1.87
  -2   0  11    0.95    1.18
  -2   0  14   33.30    1.97
  -2   0  15   17.86    1.76
  -1  -7  11   32.45    2.38
  -1   3   6   67.54    0.81
   0 -10  14    6.58    2.72
   0 -10  15    1.18    3.05
   0  -9  10    0.89    1.88
   0  -8   7    0.89    1.31
   1 -11  11    2.00    2.25
   1  -7   2   58.67    1.56
  -2  -3  13    0.02    1.55
  -2  -3  14   57.14    2.55
  -2  -3  15  132.58    3.52
  -2  -2  11    2.48    1.25
  -2  -2  12    8.89    1.48
  -2  -2  13   72.60    2.52
  -2  -2  14   17.71    1.97
  -2  -2  15   -2.24    1.66
  -2  -2  16    9.41    1.93
  -2  -1  11   15.84    1.39
  -2  -1  14    6.75    1.62
  -2  -1  15    5.59    1.63
  -2   0  12    5.09    1.18
  -2   0  13    0.13    1.17
  -1  -7  12  130.54    3.70
  -1  -7  18    0.49    2.88
  -1  -6   9   31.28    1.93
  -1  -5   7  333.89    4.04
  -1  -2   4 1626.20    6.18
   0  -9  11    0.60    1.90
   0  -3   1  835.52    3.56
   1 -11  12   -0.23    2.38
   1 -10   8    3.74    1.69
   1  -4  -1  222.15    1.43
  -2  -1  13  158.10    3.07
  -1  -7  13   -0.69    1.48
  -1  -7  14    3.07    2.26
  -1  -7  15   31.75    2.90
  -1  -7  16    0.13    2.60
  -1  -7  17    5.92    2.85
  -1  -6  10    0.74    1.54
  -1  -3   5  433.36    3.68
   0  -9  12    3.27    2.21
   0  -8   8   18.57    1.70
   0  -7   6    5.64    1.25
   0  -5   3  700.89    4.54
   1 -11  13    8.19    2.71
   1 -11  14   -0.65    2.67
   1  -9   6    2.74    1.32
   1  -8   4   78.01    2.01
   1  -6   1   75.38    1.44
   2 -12  11   -0.81    1.96
   2  -8   1  131.80    1.87
  -1  -6  11    0.78    1.66
  -1  -6  18   -0.24    2.67
  -1  -6  19   13.42    2.94
  -1  -5   8   24.80    1.58
  -1  -5  20   -0.27    2.95
  -1  -4  21   19.16    3.19
  -1  -3  21   11.23    2.98
  -1  -1   4  273.04    2.30
   0  -9  13   -0.78    2.24
   0  -9  14    3.27    2.53
   0  -9  15   -0.16    2.53
   0  -9  16    1.00    2.80
   0  -8   9    0.91    1.57
   0  -4   2   -0.04    0.52
   0   3   1   94.66    0.99
   1 -10   9   10.88    1.79
   1  -5   0   82.62    1.21
   2 -12  12    0.24    2.34
   2 -10   5   16.34    1.48
   2  -3  -4   30.38    0.57
  -1  -6  12   77.88    2.84
  -1  -6  14   -1.03    1.87
  -1  -6  15    0.74    2.01
  -1  -6  16   21.84    2.62
  -1  -6  17   30.77    2.97
  -1  -5   9   59.78    2.11
  -1  -5  19   -0.63    2.61
  -1  -4   7   74.55    1.97
  -1  -4  20    8.87    2.81
  -1  -3  20   -1.04    2.46
  -1  -2  20    1.94    2.40
  -1   0   4 1005.27    3.82
   0  -8  10   -0.36    1.58
   0  -7   7    0.65    1.23
   0  -6   5    0.73    0.96
   0   4   2  611.53    2.58
   0   5   4   54.78    0.83
   1 -10  10   -1.08    1.80
   1  -9   7   14.84    1.72
   2 -12  13   28.29    3.07
   2 -11   8    0.91    1.51
   2  -9   3    1.66    0.86
  -1  -5  10    1.70    1.28
  -1  -5  17    0.20    2.09
  -1  -5  18    3.36    2.46
  -1  -4  19   12.39    2.58
  -1  -2   5    3.93    0.71
  -1   3   7  173.39    1.43
   0  -8  11    9.21    1.91
   3  -3  -6   66.90    1.15
  -1  -5  15   -0.31    1.77
  -1  -5  16   44.80    2.72
  -1  -4   8    1.15    1.03
  -1  -3  19    0.92    2.09
  -1  -2  19    9.20    2.24
   0  -8  12   25.64    2.26
   0  -8  13    0.89    2.05
   0  -8  14    0.49    2.03
   0  -8  15   -0.08    2.24
   0  -8  16    0.12    2.56
   0  -8  17   -0.73    2.75
   0  -7   8   11.52    1.46
   1 -10  12   19.35    2.32
   1 -10  13    3.91    2.36
   1 -10  14    0.43    2.50
   1 -10  15    0.96    2.58
   1  -9   8   -0.03    1.40
   1  -8   5   30.04    1.46
   1   1  -3 3547.00    7.39
   2 -10   6    9.71    1.33
   2  -7   0    5.38    0.60
  -1  -5  12   30.51    1.90
  -1  -5  13  283.01    4.47
  -1  -5  14   52.79    2.49
  -1  -4  17   31.01    2.53
  -1  -3  18   -0.61    1.94
  -1  -2  18    0.63    1.89
  -1  -1   5  106.46    1.54
  -1  -1  18    2.31    1.80
  -1   0  17    0.59    1.78
  -1   3   8   25.80    0.75
   0  -7   9    0.01    1.28
   0  -7  19    0.88    2.84
   0  -6   6   29.65    1.44
   1   0  -3   15.23    0.53
   1   2  -3  525.25    3.17
   2 -11  10    0.55    1.64
   2 -11  11    0.76    1.90
  -1  -4  10    9.90    1.29
  -1  -4  15  102.84    3.07
  -1  -4  16   -2.15    1.29
  -1  -3  17    7.79    1.96
  -1  -2   6    1.71    0.71
  -1  -2  17    5.77    1.84
  -1  -1  17   -0.28    1.57
  -1   1   5  150.19    1.40
   0  -7  10    3.33    1.47
   0  -7  17   -1.40    2.30
   0  -7  18    3.97    2.57
   1  -9   9   12.28    1.64
   1  -8   6    0.30    1.06
   2 -11  12    8.35    2.27
   2 -11  13   -0.36    2.21
   2 -10   7   -0.28    1.25
   2  -9   4   77.69    1.83
  -1  -4  11  111.19    2.57
  -1  -4  12   91.06    2.52
  -1  -4  13  274.29    4.15
  -1  -3   8    9.59    1.06
  -1  -3  15    1.50    1.54
  -1  -3  16   64.78    2.54
  -1  -2  16    1.43    1.55
  -1  -1  16    8.40    1.75
  -1   0   5  389.45    2.50
  -1   0  16    5.19    1.43
  -1   1  15    2.14    1.20
  -1   2  13  175.60    2.58
   0  -7  11   24.01    1.92
   0  -7  12    0.71    1.60
   0  -7  15    1.50    2.11
   0  -7  16   15.24    2.54
   0  -6   7   61.95    1.88
   0  -6  19    4.65    2.66
   0  -5  20    6.56    2.80
   0  -4  21   10.90    2.71
   0  -3  21    1.34    2.59
   0  -2   1    1.43    0.28
   0   2   0 1465.87    3.21
   1  -9  10  140.17    3.27
   1  -9  11    0.76    1.79
   1  -9  17   -0.23    2.78
   1  -6   2    6.90    0.70
   2 -11  14   -0.13    2.45
   3 -12  11    1.59    1.98
   3 -12  12   12.55    2.57
  -1  -3  14   20.07    1.81
  -1  -2   7  339.52    3.13
  -1  -2  15    5.53    1.51
  -1  -1   6    3.41    0.60
  -1   0  15   11.35    1.44
  -1   1  14   35.68    1.68
   0  -7  13    6.24    1.77
   0  -7  14    0.09    1.36
   0  -6  18    5.19    2.45
   0  -5  19    1.35    2.39
   0  -4  20    0.24    2.44
   0  -3   2  145.35    1.54
   1  -9  12   59.36    2.78
   1  -9  13    5.97    2.11
   1  -9  14   -0.27    2.14
   1  -9  15   10.50    2.54
   1  -9  16    2.54    2.49
   1  -8   7   33.67    1.68
   2 -10   8    8.96    1.51
   2  -9   5    3.26    1.19
   2  -6  -1   10.99    0.52
  -1  -3  11   15.15    1.33
  -1  -3  12  100.48    2.44
  -1  -3  13   13.07    1.32
  -1  -2  14   16.13    1.55
  -1  -1  15    0.46    1.29
  -1   0  14   58.63    1.97
  -1   1  13   39.79    1.61
   0  -6   8   43.92    1.68
   0  -6  16   -1.25    1.95
   0  -6  17    6.56    2.15
   0  -5  18   -0.86    2.04
   0  -3  20    0.39    2.25
   0  -2  20    9.66    2.34
   1  -8   8    3.49    1.44
   2 -10   9   -0.36    1.47
   2  -2  -5  107.29    1.19
  -1  -2  12    5.08    1.19
  -1  -2  13   50.84    1.90
  -1  -1   7   15.28    0.85
  -1  -1  14   70.65    2.10
  -1   0   6   68.83    1.17
  -1   0  13  111.05    2.32
  -1   1   6  235.91    1.87
  -1   2  10    9.68    0.80
  -1   2  11   15.04    0.90
   0  -6   9    8.35    1.22
   0  -6  10   56.31    2.05
   0  -6  14    2.59    1.68
   0  -6  15    2.66    1.86
   0  -4  19    4.78    2.09
   0  -3  19    1.68    2.00
   0   4   1  365.68    2.01
   1  -8  17    4.96    2.59
   1  -7   5   31.59    1.33
   1  -5   1  145.80    1.59
   1  -1  -3 2593.14    4.25
   2 -10  10   -0.09    1.59
   2 -10  15    0.13    2.36
   3 -11   8    0.22    1.35
  -1  -2  10    0.04    0.61
  -1  -2  11  229.03    3.06
  -1  -1   8  618.30    4.02
  -1  -1  12  194.96    2.87
  -1  -1  13   56.40    1.83
  -1   0  12   19.16    1.28
  -1   2   9   24.71    0.88
   0  -6  11   46.38    2.00
   0  -6  12   15.79    1.70
   0  -5  16    1.46    1.74
   0  -5  17    0.74    1.45
   0  -2  19   88.92    3.08
   1  -8   9   51.88    2.02
   1  -8  10    1.86    1.43
   1  -8  15    0.69    2.13
   1  -8  16   10.23    2.32
   2 -10  12   79.66    2.94
   2 -10  13   13.02    2.28
   2 -10  14   32.51    2.65
   2  -9   6   52.48    1.76
   2  -7   1   34.86    1.00
  -1   0   7  237.61    2.20
  -1   0   8  131.71    1.81
  -1   0  11   98.69    1.93
  -1   1   7   26.81    0.79
  -1   1   8  214.60    2.08
  -1   1  10   39.81    1.24
   0  -5   7    1.49    0.89
   0  -5  15   10.30    1.79
   0  -4  17    2.97    1.90
   0  -3  18   21.65    2.21
   0  -2  18    4.00    1.92
   0  -1  18    5.35    1.85
   0   3   0   19.72    0.50
   1  -8  11   20.01    1.78
   1  -8  12   75.72    2.67
   1  -8  13    1.22    1.81
   1  -8  14    0.85    1.80
   1  -7   6   10.68    1.10
   1  -7  18    5.68    2.54
   2  -9   7    6.38    1.23
   3 -11  10    6.34    1.72
   3 -11  11    0.18    1.79
   3 -11  12   28.09    2.59
   3 -11  14   -0.76    2.35
   3 -10   5   26.74    1.34
  -1   0   9   -0.59    0.65
  -1   1   9   87.49    1.48
   0  -5   8  205.06    2.87
   0  -5  14    1.00    1.50
   0  -4   5  168.82    2.14
   0  -4  16   17.76    2.02
   0  -3   3  608.43    3.19
   0  -3  17   14.19    1.84
   1  -7  17    0.13    2.20
   1  -6  19    3.93    2.46
   1  -5  20   -1.05    2.50
   1  -3  21   17.19    2.75
   1   1  -4  266.57    2.05
   2  -9   8    3.61    1.40
   2  -8   4   67.59    1.65
   3 -11  13    0.63    2.02
   4 -12  11   -0.15    1.84
   4 -12  12    0.41    1.99
   0  -5   9   64.05    1.82
   0  -5  10   16.92    1.32
   0  -5  12   -0.13    1.28
   0  -4  15  105.43    2.93
   0  -2  17   -0.05    1.52
   0  -1  17   -0.12    1.35
   0   0  17    6.36    1.49
   1  -7   7   49.59    1.66
   1  -7  15   -0.85    1.85
   1  -7  16   14.32    2.18
   1  -6  18    1.05    2.18
   1  -5  19   -0.90    2.06
   1  -4   0   24.24    0.58
   1  -4  20   -2.23    2.29
   2  -9   9    3.87    1.37
   2  -9  15   -0.09    2.20
   2  -9  16   -1.22    2.24
   2  -5  -2    0.21    0.23
   2  -1  -6    6.38    0.54
   3 -10   6   12.94    1.21
   3  -4  -6    2.67    0.37
   0  -4  14  190.90    3.44
   1  -7   8   18.89    1.34
   1  -7   9    2.30    1.15
   1  -7  13    0.22    1.50
   1  -7  14   -0.76    1.67
   1  -6  17   -0.13    1.98
   1  -3  20  108.25    3.52
   1  -2  20    2.40    2.07
   2  -9  10    1.22    1.42
   2  -9  11   37.94    2.15
   2  -9  12   14.03    1.94
   2  -9  13   32.24    2.32
   2  -9  14   18.36    2.21
   3 -10   7    1.88    1.14
   3  -9   3   48.04    1.31
   3  -3  -7    1.30    0.45
   0  -4  13  109.69    2.58
   0  -3  15   12.11    1.58
   0  -2   2 3462.01    5.99
   0  -2  16    2.84    1.37
   0  -1  16    0.19    1.27
   0   0  16   -0.57    1.18
   0   4   0   24.47    0.67
   1  -7  10    8.02    1.35
   1  -7  11    5.94    1.41
   1  -7  12    3.88    1.43
   1  -6  16    0.94    1.78
   1  -5   2  160.45    1.72
   1  -5  18    6.99    2.10
   1  -4  19  159.91    3.96
   1   0  -4  959.58    3.31
   2  -8   5   16.23    1.08
   2  -8  17    2.43    2.39
   2  -7   2   19.37    0.83
   3 -10   8    0.23    1.21
   3 -10  15   12.69    2.68
   0  -4   8   62.55    1.59
   0  -4  10    0.56    0.91
   0  -4  11   62.01    1.85
   0  -4  12  336.74    3.92
   0  -3   4  964.21    4.15
   0  -3  14   49.85    1.95
   0  -2  15    0.53    1.23
   0   1  15   19.76    1.46
   0   5   1  137.38    1.35
   1  -6  15   13.41    1.88
   1  -5  17    3.12    1.88
   1  -4  18    0.60    1.80
   1  -3  19    6.88    2.03
   1  -2  19    4.11    1.91
   2  -8   6    1.98    0.93
   2  -8  16    8.26    2.26
   2  -7  18   -0.37    2.29
   2  -6   0   61.23    0.97
   3 -10   9   20.34    1.66
   3 -10  10   20.50    1.80
   3 -10  11    1.04    1.62
   3 -10  12    5.01    1.87
   3 -10  13   27.58    2.39
   3 -10  14    8.23    2.12
   4 -11   8   18.49    1.67
   0  -3  13   -1.86    1.13
   0  -1  15   21.64    1.46
   0   0  15    0.63    1.10
   1  -6   6    7.25    0.90
   1  -6  14    0.10    1.55
   1  -5  16   -0.98    1.56
   2  -8   7    3.50    1.01
   2  -8  14    1.10    1.83
   2  -8  15    0.32    1.44
   2  -6  19    0.92    2.37
   3  -9   4   42.13    1.33
   3  -8   1  203.25    1.98
   4 -11   9    0.46    1.41
   4 -11  11   11.78    2.05
   4 -11  12    0.17    1.80
   4 -11  13    0.85    2.17
   0  -3   5  383.37    2.78
   0  -3  12  430.21    4.17
   0  -2  14    7.02    1.19
   0   1  14   25.12    1.39
   0   2  -1    1.89    0.25
   1  -6   7    0.66    0.84
   1  -6  12   -0.47    1.27
   1  -6  13   24.31    1.76
   1  -4  17    3.50    1.70
   1  -3  18   70.28    2.62
   1  -2  18    0.37    1.66
   2  -8   8   15.13    1.33
   2  -8  12   36.38    2.09
   2  -8  13    7.04    1.76
   2  -7  17    0.56    1.55
   2  -4  20    0.70    2.16
   3  -9   5   17.77    1.22
   3  -9  16   -0.20    2.42
   0  -3   6   27.79    0.97
   0  -3  11  159.25    2.52
   0  -2  13   44.83    1.65
   0  -1  14   28.90    1.46
   0   0  14    6.37    1.04
   1  -6   8   35.25    1.40
   1  -6   9    5.80    1.05
   1  -6  10    0.80    1.03
   1  -6  11   44.70    1.82
   1  -5   3   52.74    1.11
   1  -5  15    1.80    1.46
   1  -4  16   -0.33    1.41
   1  -3  17    3.63    1.54
   1  -1  18   28.78    1.92
   2  -8   9    2.26    1.14
   2  -8  10    0.12    1.23
   2  -8  11    0.42    1.30
   2  -7  16   15.93    2.19
   2  -6  18    0.29    1.95
   2  -5  19    2.92    2.17
   2  -3  20    0.74    2.17
   3  -9  15    0.69    2.11
   0  -2  12  178.93    2.65
   0  -1  13    8.58    1.09
   0   2  13    0.69    0.75
   0   4  -1   86.68    1.10
   0   5   0  344.68    2.17
   1  -5  14   14.15    1.58
   1  -2  17   -0.65    1.35
   2  -7  15   20.84    2.12
   2  -6  17   -2.27    1.87
   2  -4  19   -0.53    1.88
   2  -2  -6   23.65    0.61
   2  -2  20   33.55    2.51
   3  -9   6    3.32    0.94
   3  -9  13    4.58    1.87
   3  -9  14   16.59    2.11
   3  -8  17    3.81    2.50
   4 -10   5    9.69    1.14
   0   0  13   37.27    1.36
   0   1  13  362.86    3.35
   0   6   2    1.87    0.44
   1  -5   4  174.49    1.98
   1  -5  13   14.28    1.49
   1  -4   1   24.73    0.60
   1  -4  15   45.71    2.05
   1  -3  -1   50.54    0.48
   1  -3  16   10.19    1.54
   1  -1  17    6.18    1.44
   2  -7  14    3.06    1.63
   2  -6  16   -0.30    1.65
   2  -5  18    4.23    1.86
   2  -3  19   -0.10    1.77
   3  -9   7    0.20    0.99
   3  -9   8    0.51    1.09
   3  -9   9   -1.09    1.14
   3  -9  10   15.48    1.57
   3  -9  11   31.34    1.97
   3  -9  12    5.04    1.73
   3  -8  16    2.02    2.16
   4 -10  14   -0.15    2.19
   0  -2   4  425.84    2.44
   0  -2  10   10.87    0.89
   0  -1  12    0.22    0.82
   1  -4  14   17.61    1.55
   1  -2  16    0.22    1.22
   2  -7   5   21.16    1.04
   2  -7  12    0.09    1.29
   2  -6   1   88.19    1.22
   2  -5  17   -0.24    1.75
   2  -4  18    0.09    1.78
   2  -3  -5   60.08    0.61
   2  -2  19    5.57    1.84
   3  -8  15    2.48    1.86
   3  -6  -3  156.29    0.90
   4 -10   6   -0.03    0.94
   4 -10   7   -0.44    1.04
   4 -10  12   10.12    1.92
   4 -10  13    0.33    1.78
   0   0  12   50.39    1.41
   0   3  -2  149.43    1.37
   0   6   1    3.20    0.48
   1  -5  10    2.82    0.96
   1  -3  15   34.63    1.76
   1  -1  16   -0.24    1.18
   1   0  16    1.10    1.17
   2  -7   6   19.59    1.09
   2  -7  10    1.55    1.11
   2  -7  11    5.15    1.30
   2  -6  15    0.97    1.57
   3  -8   3  263.67    2.55
   3  -8  14    2.98    1.74
   3  -7  17    4.46    2.17
   4 -10   8    0.64    1.19
   4 -10   9    7.02    1.42
   4 -10  10    4.46    1.54
   4 -10  11   11.91    1.71
   5 -11   8    1.87    1.32
   5 -11   9    8.78    1.60
   5 -11  10   -0.27    1.56
   5 -11  11   20.65    2.11
   5 -11  12    7.14    2.00
   0  -2   7  170.99    1.94
   1  -5   7    8.16    0.85
   1  -5   8   70.03    1.64
   1  -5   9   -0.09    0.79
   1  -4  13    1.85    1.14
   1  -2  15   -0.38    1.09
   1  -1  -4  775.73    2.38
   1   0  -5  410.67    2.23
   2  -7   7   44.66    1.45
   2  -7   8   84.84    1.98
   2  -7   9    2.72    1.04
   2  -6  14   11.45    1.62
   2  -5  16    5.48    1.65
   2  -4  17    3.29    1.69
   2  -3  18    2.85    1.61
   2  -2  18   -0.64    1.50
   3  -7  16    2.06    1.96
   3  -6  18    6.06    2.09
   3  -3  -8    0.42    0.38
   4  -9  15   19.83    2.51
   0   0  11   21.60    1.00
   0   2  -2 3506.33    5.60
   1  -4   2  154.87    1.47
   1  -4  12  104.17    2.23
   1  -3  14   -0.26    0.83
   1  -1  15    0.46    1.06
   2  -6   2   32.15    0.92
   2  -6  13    0.54    1.36
   2  -5  15    0.58    1.36
   2  -1  18    0.39    1.54
   3  -8   4  134.06    1.97
   3  -8  12    2.49    1.53
   3  -6  17    0.84    1.87
   3  -4  19   -0.08    2.11
   4  -9  14    3.59    2.01
   1  -4  11    9.60    1.08
   1  -3  13   13.27    1.26
   1  -2  14    2.42    1.11
   1   0  15   12.05    1.21
   1   1  15    4.39    1.05
   2  -6  12    9.26    1.38
   2  -5  -1    5.14    0.35
   2  -4  16    0.24    1.46
   2  -3  17    7.36    1.53
   3  -8   5   33.90    1.25
   3  -8  11   77.96    2.34
   3  -7   0   67.13    1.04
   3  -5  18   19.94    2.16
   3  -3  19    1.01    2.01
   4  -9   3    4.92    0.73
   4  -9  13   -1.28    1.74
   4  -8  16   10.86    2.43
   5 -10  13   -0.01    2.00
   0  -1   8  336.79    2.63
   1  -4  10   46.05    1.47
   2  -6  11   16.46    1.40
   2  -5  14   27.76    1.74
   2  -2  17    8.82    1.57
   2  -1  17    8.43    1.63
   3  -8   6    7.96    0.97
   3  -8   7   64.45    1.75
   3  -8   8  141.11    2.53
   3  -8   9    2.71    1.16
   3  -6  16    1.42    1.76
   3  -4  18    0.06    1.81
   3  -2  19   -0.80    1.88
   4  -9   4    4.32    0.94
   4  -9  11    1.00    1.45
   4  -9  12   40.99    2.19
   4  -8  15   -1.78    1.86
   5 -10  12   -0.94    1.85
   0  -1   7  468.02    2.89
   0   2  10    2.15    0.53
   0   3  -3  627.30    2.87
   1  -4   3  270.59    2.05
   1  -3  12   30.97    1.38
   1  -2  13    1.23    0.96
   1  -1  14   14.46    1.20
   1   0  14   34.04    1.47
   1   1  14    5.42    1.10
   2  -6  10    2.30    1.03
   2  -5  13    2.09    1.23
   2  -4  15   -0.03    1.28
   2  -3  16    2.98    1.41
   3  -7  13   11.06    1.69
   3  -5  17    8.24    1.80
   3  -4  -7  164.42    1.03
   4  -9   5   23.24    1.20
   4  -9   9    0.21    1.17
   4  -9  10    2.74    1.40
   5 -10  11    4.19    1.75
   6 -11   9    1.28    1.71
   6 -11  10    1.91    1.70
   6 -11  11    1.60    1.89
   0  -1   6  189.67    1.73
   1  -4   4  649.24    3.37
   1  -4   8   23.03    1.05
   2  -6   5    0.35    0.63
   2  -6   8    1.37    0.85
   2  -6   9   66.19    1.77
   2  -2  -7  219.54    1.56
   2  -2  16    0.19    1.28
   3  -7   1   -0.07    0.54
   3  -6  15   -1.49    1.50
   3  -5  16   -0.31    1.55
   3  -4  17   -0.27    1.53
   3  -3  18   -0.79    1.72
   4  -9   6   -0.02    0.92
   4  -9   7    5.85    1.10
   4  -9   8   20.39    1.43
   4  -8  14   -0.11    1.70
   4  -7  16    0.88    2.09
   5 -10   5    0.39    0.91
   5 -10   6    0.72    1.02
   5 -10   7   -0.13    1.10
   5 -10   8    0.12    1.25
   5 -10   9    1.46    1.37
   5 -10  10   16.26    1.72
   5  -9  14    0.35    2.04
   0  -1   5   -0.22    0.25
   0   0   8  144.49    1.66
   0   1   9   23.52    0.80
   0   2  -3  406.28    2.09
   1  -4   5  187.95    1.98
   1  -2  12    0.68    0.87
   1  -1  13   11.76    1.07
   1   0  -6   74.15    1.04
   2  -6   6   81.22    1.62
   2  -6   7   61.49    1.53
   2  -5  12  139.58    2.66
   2  -4  14    3.99    1.23
   2  -3  15   37.08    1.77
   2  -1  16    1.42    1.24
   3  -7  11   -0.53    1.22
   3  -6  14    1.72    1.52
   3  -2  18   19.54    1.96
   3  -1  18    1.64    1.64
   4  -8  13    3.55    1.74
   4  -6  17   21.66    2.38
  -8  -5   7    2.31    3.33
  -8  -4  -1   -0.63    4.00
  -8  -4   0    0.19    3.81
  -8  -4   1   -0.96    3.58
  -8  -4   2   -0.23    3.45
  -8  -4   3    2.98    3.37
  -7  -4   8    1.54    2.37
  -7  -3  -5    3.06    3.21
  -7  -3   5   55.35    3.44
  -6  -3  -9    0.64    2.66
  -6  -3   8   59.68    2.82
  -6  -2  -6   30.08    2.95
  -6  -2   4   67.43    2.80
  -5  -1  -6  152.64    3.71
  -5  -1  -5   98.50    3.09
  -5  -1   2    6.85    1.48
  -4  -1  -9    5.56    1.75
  -3   0  -1    3.08    0.89
   1   0  -2    1.75    0.20
   2  -1   3   19.47    0.88
  -8  -5   8    7.26    3.17
  -8  -4   4   33.52    3.84
  -8  -4   5    5.76    3.07
  -7  -3  -6    9.91    3.43
  -6  -2  -7   -1.70    2.45
  -6  -2   5    8.99    1.89
  -5  -3  10   17.97    1.79
  -5  -2 -10    6.34    2.17
  -3  -2   9   -0.90    0.68
  -3  -1 -11   11.78    1.38
  -2   0  -8    6.18    0.86
  -2   0   1  316.82    2.57
   1   0  -6   73.93    0.64
  -8  -4   6    0.35    2.89
  -7  -3  -7    2.37    3.43
  -7  -3   6   66.07    3.35
  -7  -2  -3   54.04    3.72
  -7  -2  -2   29.44    3.26
  -7  -2  -1    7.63    2.82
  -7  -2   0    0.31    2.60
  -7  -2   1    3.30    2.48
  -6  -4  11   23.17    2.21
  -6  -3 -10    4.05    2.80
  -5  -1  -7   36.80    2.45
  -4  -1 -10    5.65    1.85
  -4   0  -3   88.38    2.38
  -1   0  -9    0.31    0.58
  -1   0   1   33.70    0.59
   0  -3  11  144.72    1.20
   3  -1  -9    5.25    0.74
  -8  -5   9    1.53    3.18
  -8  -4   7   22.37    3.81
  -8  -3  -3    1.18    3.78
  -8  -3  -2   17.16    4.20
  -8  -3  -1   24.17    4.07
  -8  -3   0   -0.49    3.53
  -8  -3   1    8.69    3.51
  -8  -3   2   14.66    3.52
  -7  -3  -8    0.62    3.50
  -7  -3   7   -1.29    2.21
  -7  -2  -5    0.04    2.86
  -7  -2  -4   22.47    3.34
  -7  -2   2    5.77    2.46
  -7  -2   3   10.12    2.42
  -6  -3 -11    1.48    3.09
  -6  -3   9   15.57    2.01
  -6  -2   6    4.36    1.76
  -6  -1  -4   30.96    2.71
  -6  -1  -2    6.79    1.65
  -6  -1  -1   14.23    2.19
  -6  -1   0    2.17    1.94
  -6  -1   1    6.33    1.90
  -5  -2 -11    3.33    2.17
  -5  -1   4    1.40    1.36
  -4   0  -5    3.23    1.37
  -4   0  -4   10.93    1.41
  -4   0  -2   53.22    1.79
  -3   0   1   43.53    1.42
  -1  -1   6    3.46    0.25
   1  -1   4 1204.34    4.14
  -8  -5  10    5.89    3.68
  -8  -3  -4    0.65    4.24
  -8  -3   3    8.33    3.18
  -8  -3   4    0.95    3.16
  -7  -4  10   60.71    3.26
  -7  -3  -9    1.13    3.86
  -7  -2  -6    1.78    3.20
  -7  -2   4   -0.50    2.23
  -6  -2  -9   -1.22    2.48
  -6  -1  -6  177.17    4.58
  -6  -1  -5    5.54    2.36
  -6  -1   2   19.32    2.20
  -5  -2   8    0.28    1.27
  -5  -1  -9    1.88    1.93
  -4  -1 -11   21.37    2.13
  -4   0  -6   27.74    1.80
  -3  -1 -12    3.56    1.24
   2  -1   2   44.35    1.18
  -8  -4   8   -0.36    3.09
  -8  -3   5   10.21    3.19
  -7  -3   8   33.74    2.80
  -7  -2  -7    2.64    3.17
  -7  -2   5   27.92    2.64
  -6  -2 -10    1.23    2.67
  -6  -2   7    0.73    1.66
  -6  -1  -7   24.37    2.72
  -6  -1   3    0.25    1.74
  -5  -3  11   17.81    1.75
  -5  -1   5   17.88    1.62
  -4   0  -7   18.03    1.69
  -3   0   2  105.70    1.98
  -2   0   2  126.96    1.66
   0   0  -9   34.19    0.68
   1  -3  10   82.36    1.38
   3  -1  -8    0.80    0.64
  -8  -3   6   23.57    3.41
  -8  -2  -2    8.42    3.51
  -8  -2  -1   17.19    3.76
  -8  -2   0    1.31    3.37
  -7  -2  -8    1.56    3.34
  -6  -3  10   48.22    2.47
  -5  -1 -10    6.48    2.11
  -5   0  -5   36.41    2.30
  -5   0  -4    6.98    1.74
  -5   0  -3   32.09    2.09
  -5   0  -2    0.95    1.47
  -5   0  -1   68.17    2.53
  -4   0  -8   14.62    1.67
  -2   0 -10  154.31    2.40
  -1   0 -10    7.44    0.73
  -8  -3   7  112.02    4.47
  -8  -2  -4    8.22    3.94
  -8  -2  -3    0.44    3.52
  -8  -2   1   -0.33    2.35
  -8  -2   2    6.18    3.28
  -7  -3   9    1.75    2.28
  -7  -2   6    2.82    2.26
  -7  -1  -4    5.42    2.93
  -7  -1  -3   14.74    2.88
  -7  -1  -2   39.08    2.77
  -7  -1  -1    0.07    1.89
  -7  -1   0   67.69    3.57
  -7  -1   1    7.12    2.53
  -6  -2 -11   -1.03    2.60
  -6  -2   8   22.33    2.03
  -6  -1  -8    3.07    2.34
  -6  -1   4   66.70    2.48
  -5  -2   9    2.63    1.30
  -5  -1   6    0.08    1.23
  -5   0  -6    0.25    1.74
  -5   0   0  255.41    4.16
  -4  -1 -12   16.07    1.84
  -3   0 -10    2.75    1.37
  -8  -4  10   38.94    3.63
  -8  -2  -6    5.58    3.89
  -8  -2  -5    0.09    3.72
  -8  -2   3    7.13    2.43
  -8  -2   4    4.57    2.85
  -7  -2  -9    6.05    3.28
  -7  -1  -6    3.71    3.14
  -7  -1  -5    5.55    2.85
  -7  -1   2    3.00    2.39
  -6  -1  -9    0.73    2.48
  -5  -1 -11    0.79    2.01
  -5   0  -7    3.27    1.83
  -5   0   1    3.96    1.11
  -4   0  -9   29.54    1.92
  -3  -1   7  334.73    3.03
  -3   0   3   13.80    0.99
   0  -1   5    0.05    0.21
   1  -2   7  218.72    1.99
   2  -1   1  199.23    2.23
  -9  -3   4   16.16    4.09
  -9  -3   5   -0.19    3.76
  -8  -3   8   12.14    3.06
  -8  -2   5    0.48    2.92
  -7  -3  10   -0.13    2.22
  -7  -2 -10    1.78    3.32
  -7  -2   7   17.23    2.41
  -7  -1  -7   -1.96    3.09
  -7  -1   3    9.24    2.47
  -6  -3  11   12.09    1.92
  -6  -1 -10    4.76    2.48
  -6   0  -5    3.35    2.27
  -6   0  -3   51.38    2.89
  -6   0  -2   12.97    2.19
  -6   0  -1   32.64    2.54
  -6   0   0  100.96    3.29
  -5   0  -8   92.69    3.16
  -5   0   2   11.16    1.59
  -4  -2  10   31.58    1.54
  -4   0 -10    2.37    1.72
  -2   0 -11    1.03    1.02
  -9  -3   6    0.56    3.84
  -9  -2   0    0.15    4.17
  -8  -1  -3   14.59    3.59
  -8  -1  -2   27.92    3.92
  -8  -1   0   12.89    3.29
  -7  -2   8  171.52    4.50
  -7  -1  -8    9.59    3.34
  -7  -1   4    1.63    2.27
  -6  -1   6   -0.98    1.67
  -6   0  -6   26.16    2.72
  -6   0   1   23.04    2.23
  -5  -1   7    9.72    1.47
  -5   0  -9    8.32    2.02
  -5   0   3  112.50    2.84
  -3   0 -11   31.19    1.61
  -2   0   3  451.13    3.01
  -1   0 -11   10.45    0.84
  -9  -3   7    8.13    3.66
  -9  -2   1   39.69    4.80
  -9  -2   2   36.68    4.68
  -9  -2   3   -0.51    3.64
  -8  -3   9   15.40    3.13
  -8  -2   6    2.30    2.75
  -8  -1  -5    2.80    3.73
  -8  -1  -4    2.13    3.67
  -8  -1   1    9.74    3.26
  -8  -1   2    3.44    2.84
  -7  -2 -11    3.91    3.54
  -7  -1  -9    1.02    2.98
  -7  -1   5   36.87    2.84
  -6  -1 -11    0.01    2.48
  -6   0  -7  161.14    4.47
  -6   0   2  197.04    4.18
  -5  -2  10   45.80    1.91
  -4   0 -11    8.07    1.84
  -9  -2   4   -0.33    3.74
  -8  -2   7   64.61    3.76
  -8  -1  -6    1.01    3.81
  -8  -1   3   45.77    3.67
  -7   0  -5   44.35    3.51
  -7   0  -3  110.13    4.26
  -7   0  -2   61.10    3.49
  -7   0   0   50.33    3.22
  -6  -1   7    4.31    1.70
  -6   0  -8    7.14    2.45
  -6   0   3    1.07    1.68
  -5   0 -10   -0.76    1.86
  -5   0   4    0.13    1.30
  -3   0 -12   16.81    1.50
  -3   0   4   44.31    1.36
  -2  -2  10   30.03    0.71
  -2   0 -12   25.13    1.28
   0   0 -10  383.15    1.93
   1  -1   3   82.35    1.14
   2  -1   0 2992.09    8.26
  -9  -3   8    7.53    3.75
  -9  -2   5   -0.76    3.61
  -8  -3  10   20.62    3.17
  -8  -1  -7    0.53    3.87
  -8  -1   4   50.11    3.64
  -7  -2   9   10.92    2.31
  -7  -1 -10    0.77    3.15
  -7  -1   6   10.11    2.32
  -7   0  -6   24.32    3.27
  -7   0   1    4.22    2.41
  -6  -2  10    2.07    1.69
  -6   0  -9    1.34    2.39
  -5  -1   8   21.95    1.77
  -5   0 -11   -0.08    2.13
  -4  -1   8   17.66    1.21
  -4   1  -6    0.03    1.31
  -4   1  -5   65.81    2.28
  -4   1  -4    1.75    0.94
  -3   1  -5   60.09    1.85
  -3   1  -4  308.29    3.56
  -3   1  -3  128.97    2.43
   0  -2   8  179.23    1.27
   2  -1 -10   33.39    0.81
  -9  -3   9    0.40    3.29
  -9  -2   6   14.66    3.79
  -9  -1  -2  110.44    6.02
  -9  -1   0    3.11    4.20
  -9  -1   1    8.06    4.03
  -8  -2   8   26.35    3.19
  -8  -1  -8   -0.72    4.00
  -8  -1   5   37.94    3.36
  -7  -1 -11   -0.79    3.03
  -7   0  -7    0.02    2.74
  -7   0   2   27.29    2.69
  -6   0 -10    0.27    2.34
  -6   0   4   61.51    2.70
  -5   1  -6    9.90    1.86
  -5   1  -5    9.91    1.83
  -5   1  -3   46.56    2.33
  -5   1  -2    1.40    1.55
  -4   0 -12    2.99    1.43
  -4   1  -7    2.50    1.40
  -3   1  -2   66.41    1.83
  -2   1  -5  144.82    2.23
  -9  -2   7    5.90    3.34
  -9  -1   2    4.70    3.78
  -9  -1   3   -1.31    3.32
  -8   0  -5  101.67    4.86
  -8   0  -4    5.66    3.40
  -8   0  -2   35.72    3.79
  -8   0   0  100.05    4.53
  -7  -2  10   34.04    2.85
  -7  -1   7   12.41    2.27
  -7   0  -8   -0.74    2.64
  -7   0   3   92.25    3.59
  -6  -1   8   25.30    1.98
  -6   1  -4   -0.17    1.96
  -6   1  -3   11.46    2.14
  -5  -2  11    0.63    1.42
  -5   0 -12    1.41    2.08
  -5   0   5    1.56    1.31
  -5   1  -7   51.99    2.54
  -5   1  -1    1.62    1.52
  -4   1  -8   22.80    1.75
  -3   1  -1   39.40    1.53
  -2   1  -6  661.50    4.50
  -2   1  -4  102.22    1.84
   1  -3   9   73.52    1.35
   2  -1  -1 2212.51    6.95
  -9  -1   4    1.95    3.52
  -8  -2   9    7.05    2.73
  -8  -1   6   14.12    2.72
  -8   0  -6   37.56    4.16
  -8   0   2    6.15    2.72
  -7   0  -9    5.95    3.04
  -7   0   4  136.41    4.00
  -6  -2  11    8.14    1.91
  -6   0   5  141.15    3.47
  -6   1  -6    0.62    2.15
  -6   1  -5  167.93    4.23
  -6   1  -2    7.46    1.94
  -5   1  -8    5.65    1.80
  -5   1   0   -0.17    1.38
  -4   1  -9   23.99    1.75
  -2   0   4    0.40    0.43
  -2   1  -7   14.14    1.02
  -9  -2   8   24.20    3.81
  -9  -1   5    1.58    3.36
  -8  -1   7    4.86    2.63
  -8   0  -7    3.14    3.36
  -8   0   3    4.76    2.79
  -7  -1   8   15.41    2.23
  -7   0 -10   15.17    3.10
  -7   1  -4  145.68    4.46
  -7   1  -3   -1.42    2.35
  -6   1  -7   34.84    2.77
  -6   1   0   64.69    2.80
  -5  -1   9   35.63    1.91
  -5   1  -9   10.12    1.89
  -5   1   1   42.48    2.10
  -3   1   0   15.05    1.17
  -2   1  -8   23.85    1.15
  -2   1  -2   50.63    1.34
  -9   0  -4   40.74    4.95
  -9   0  -3   20.90    4.43
  -9   0  -2   26.63    4.41
  -9   0   0   38.24    4.34
  -8  -2  10   19.25    2.84
  -8   0  -8   15.30    3.72
  -8   0   4    0.05    2.44
  -7   0 -11   30.85    3.57
  -7   0   5    1.24    2.09
  -7   1  -6   -0.16    2.62
  -7   1  -5    4.90    2.61
  -7   1  -2   87.21    3.34
  -7   1   0   19.19    2.54
  -6  -1   9    9.30    1.66
  -6   0   6   27.92    2.11
  -6   1  -8  147.69    4.05
  -6   1   1   22.47    2.13
  -5   0   6    3.80    1.32
  -5   1 -10   13.73    2.16
  -5   1   2   28.38    1.80
  -4  -1   9    3.85    1.05
  -4   0   6   23.71    1.34
  -4   1 -10    0.93    1.31
  -3  -2  11    0.83    0.67
   1  -2   6  109.96    1.42
   2  -1  -9  390.33    2.41
   2  -1  -2 2975.25    7.85
  -9  -2   9   -0.23    3.16
  -9  -1   6   27.18    3.57
  -9   0   1    7.37    3.51
  -9   0   2   13.87    3.66
  -8  -1   8    2.50    2.50
  -8   0  -9    2.49    3.42
  -7  -1   9   14.96    2.41
  -7   1  -7   12.93    2.87
  -7   1   1    8.33    2.35
  -6   1  -9    7.35    2.25
  -6   1   2  194.40    4.01
  -3   1   1  452.46    4.02
  -2   1  -9    0.21    0.77
  -2   1  -1  221.87    2.47
  -9  -1   7    6.62    3.14
  -9   0   3   14.42    3.57
  -8   0 -10    3.35    3.69
  -8   0   5    1.17    2.55
  -8   1  -6    3.36    3.11
  -8   1  -5   69.29    4.24
  -8   1  -4    0.19    3.16
  -8   1  -3   57.10    3.80
  -8   1  -2   25.99    3.40
  -8   1   0    2.57    2.66
  -7   0   6  146.03    3.84
  -7   1  -8   16.76    2.76
  -7   1   2   64.55    3.13
  -6   1 -10    3.16    2.16
  -5   1 -11   -0.16    1.64
  -5   1   3    2.04    1.27
  -4   1 -11    1.84    1.35
   0   0 -11   21.49    0.54
   1  -1   2 2215.97    5.32
   2  -1  -3 1802.47    5.95
  -9   0   4   16.69    3.41
  -8   0   6   10.29    2.59
  -8   1  -7    0.76    3.26
  -8   1   1  268.91    5.91
  -7   1  -9   20.91    2.88
  -6   0   7  237.64    4.04
  -6   1 -11    0.50    1.92
  -6   1   3   41.12    2.00
  -5   0   7  255.34    3.63
  -2   1 -10   29.83    1.29
   2  -2   3  232.16    2.38
   2  -1  -8    3.09    0.54
  -9  -1   8   17.85    3.31
  -9   0   5    7.13    3.20
  -9   1  -4    9.65    3.99
  -9   1  -3   96.24    5.25
  -9   1  -2  167.88    5.99
  -9   1  -1   19.89    3.67
  -8   1  -8    9.98    3.45
  -8   1   2  361.83    6.54
  -7  -1  10    7.67    2.16
  -7   0   7   11.06    2.09
  -7   1 -10    2.22    2.67
  -7   1   3  561.35    6.85
  -6  -1  10   27.72    1.87
  -6   1   4   44.52    2.30
  -5   1 -12    1.27    1.62
  -5   2  -5   58.81    2.42
  -5   2  -4    1.91    1.48
  -4   1 -12   33.81    1.77
  -3   0   6  434.83    3.34
  -3   1   2  338.60    3.37
   0  -3  10    1.01    0.46
   2  -1  -7  163.50    1.72
   2  -1  -4   35.07    0.93
  -9   0   6   -0.47    2.78
  -9   1  -6    3.30    4.18
  -9   1  -5   40.00    4.38
  -9   1   0    3.94    3.47
  -9   1   1   15.44    3.55
  -8   0   7    0.78    2.35
  -8   1  -9   17.48    3.54
  -8   1   3   -0.12    2.50
  -7   1 -11   12.00    2.72
  -7   1   4   -0.11    1.97
  -6   1 -12    1.56    2.04
  -6   2  -7  199.39    4.34
  -6   2  -6   -1.24    1.95
  -6   2  -5  251.99    4.76
  -6   2  -4   78.12    3.07
  -6   2  -3   15.09    2.10
  -6   2  -2   -0.90    1.73
  -5   1   4  105.65    2.64
  -5   2  -7    7.27    1.72
  -5   2  -6   17.24    1.84
  -5   2  -3   51.23    2.31
  -5   2  -2  206.56    3.80
  -4   0   7   68.10    1.74
  -4   2  -5  106.07    2.64
  -3   1 -12    0.27    0.97
  -2  -1   8  141.87    1.28
  -2   1   0 3144.04    8.61
  -1   1  -6   -0.25    0.46
   2  -1  -6    6.39    0.64
   2  -1  -5    0.05    0.47
  -9  -1   9    3.23    2.75
  -9   1   2   17.12    3.40
  -8  -1  10    1.70    2.30
  -8   1 -10    0.11    3.15
  -8   1   4   25.21    2.78
  -7   0   8    8.63    1.94
  -7   2  -7   38.59    2.96
  -7   2  -6   30.04    2.92
  -7   2  -5    0.17    2.27
  -7   2  -4    0.30    1.68
  -7   2  -3    0.83    2.21
  -7   2  -2   -0.25    2.21
  -6   0   8   16.80    1.69
  -6   2  -8   20.23    2.33
  -5   2  -8   68.65    2.60
  -4   2  -7  133.48    2.91
  -4   2  -6  281.00    3.88
  -4   2  -4   27.63    1.46
  -2   1 -11    0.04    0.71
   1  -3   8   94.79    1.46
 -10   0   5   -1.05    3.61
  -9   0   7    0.63    2.85
  -9   1   3    1.59    3.09
  -8   0   8    1.03    2.25
  -8   1 -11   -0.94    3.10
  -8   2  -6   -0.02    2.79
  -8   2  -5   52.80    3.81
  -8   2  -4    1.96    2.83
  -8   2  -3   11.47    2.97
  -8   2  -2    4.47    2.80
  -7   1   5  141.89    3.76
  -7   2  -8   -0.13    2.40
  -7   2   0   33.63    2.68
  -6   1   5   90.75    2.76
  -6   2  -9    4.54    2.00
  -6   2   0  142.01    3.54
  -5   0   8   21.10    1.44
  -5   1   5   30.79    1.66
  -5   2  -9   31.28    2.10
  -5   2   0    5.20    1.42
  -4   2  -8   35.73    1.85
  -1   1  -8 1185.52    4.71
   2  -2   2    0.07    0.61
 -10  -1   9   12.85    3.72
 -10   0   6    8.39    3.90
 -10   1   2    3.06    3.77
  -9   1   4    1.36    2.99
  -8   2  -7   25.37    3.44
  -8   2   0   12.98    2.82
  -7   2  -9   -0.92    2.34
  -7   2   1   11.73    2.26
  -6   2 -10    0.88    1.92
  -6   2   1   45.86    2.38
  -5   2 -10    2.78    1.59
  -4   2  -9   41.20    1.90
  -3   1   3 1201.33    5.94
  -3   2  -5   31.39    1.50
 -10   0   7   28.82    3.87
 -10   1   3    2.40    3.81
  -9   0   8   -0.40    2.72
  -9   1   5   15.51    2.94
  -9   2  -6   -0.61    3.39
  -9   2  -5   21.95    4.05
  -9   2  -4   23.87    3.91
  -9   2  -3   -3.87    3.37
  -9   2  -2    9.84    3.52
  -9   2  -1   30.22    3.77
  -8   2  -9   12.11    3.50
  -8   2  -8    0.75    2.79
  -8   2   1   95.82    3.92
  -7   1   6    2.24    1.90
  -7   2 -10    3.22    2.45
  -7   2   2    5.22    2.08
  -6   0   9  131.62    2.90
  -6   2 -11   11.17    2.26
  -6   2   2   88.94    2.81
  -5   2 -11    7.92    1.85
  -5   2   1  185.31    3.46
  -4   2 -10    6.79    1.33
  -3   2  -4  194.22    2.97
  -2   1 -12   46.43    1.36
  -2   1   1 2243.87    6.85
  -1   1  -9   23.70    0.94
   1  -2   5  396.22    2.49
 -10   1   4    2.34    3.71
  -9   2  -7   11.00    4.00
  -9   2   0    2.19    3.17
  -9   2   1    5.32    2.95
  -8   0   9   25.77    2.56
  -8   1   6   39.74    2.79
  -8   2 -10    2.40    3.24
  -8   2   2    6.92    2.54
  -7   2 -11   -0.46    2.29
  -4   1   5    8.81    1.17
  -3   0   7    7.14    0.72
  -3   2  -3  275.64    3.44
 -10   0   8   25.21    3.86
 -10   1   5    0.26    3.59
  -9   0   9    9.96    2.79
  -9   1   6    2.36    2.76
  -9   2   2    1.01    2.97
  -8   2   3   42.15    2.99
  -7   1   7  245.43    4.39
  -7   2   3  162.99    4.00
  -6   2 -12    6.44    1.89
  -6   2   3   12.69    1.75
  -5   1   6   -0.30    1.12
  -5   2 -12   -0.50    1.42
  -5   2   2  613.63    5.83
  -4   2 -11    1.00    1.24
  -3   2  -2   57.69    1.75
   1  -1   1  182.16    1.45
 -10   2   1   28.02    4.33
  -9   2   3    0.33    2.80
  -8   0  10   10.96    2.43
  -8   1   7   31.06    2.54
  -8   2 -11   15.69    3.02
  -7   0  10    2.14    1.64
  -7   2 -12    7.05    2.35
  -7   2   4  473.80    6.10
  -7   3  -6   18.85    2.55
  -7   3  -5    1.37    2.28
  -7   3  -4   18.51    2.56
  -7   3  -3   13.68    2.41
  -6   1   7   23.95    1.77
  -6   3  -6    5.69    1.96
  -6   3  -5    4.86    1.95
  -6   3  -4   85.46    3.08
  -1   1 -10  201.20    1.92
 -10   1   6    6.04    3.31
 -10   2   2    1.07    3.77
  -9   1   7   13.05    2.74
  -8   2   4   98.47    3.61
  -8   3  -7   -0.31    2.80
  -8   3  -6    5.62    2.89
  -8   3  -5    2.07    2.66
  -8   3  -4    0.18    2.49
  -8   3  -3    2.03    2.65
  -8   3  -2   10.51    2.77
  -7   3  -8    2.92    2.31
  -7   3  -7    9.53    2.33
  -7   3  -2   16.63    2.43
  -6   0  10    7.66    1.37
  -6   2   4   22.47    1.89
  -6   3  -8    1.25    1.88
  -6   3  -7    1.07    1.80
  -6   3  -3  155.91    3.73
  -6   3  -2    4.64    1.80
  -5   2   3  418.05    4.73
  -5   3  -6  244.63    4.14
  -5   3  -5   23.35    1.91
  -4   2 -12   12.22    1.36
  -3   1   4  111.14    1.82
  -3   2  -1  105.13    2.13
 -10   1   7    6.59    3.36
 -10   2   3   -0.32    3.58
  -9   2   4   19.98    2.97
  -9   3  -6    1.07    3.41
  -9   3  -5   17.28    3.64
  -9   3  -4   20.06    3.66
  -9   3  -3    2.88    3.26
  -9   3  -2    1.48    3.17
  -8   1   8   12.52    2.29
  -8   3  -8    4.26    2.84
  -8   3   0   68.11    3.41
  -7   2   5  113.37    3.28
  -7   3  -9   35.77    2.80
  -7   3   0    0.51    2.02
  -6   3  -9    0.15    1.81
  -5   1   7  117.92    2.43
  -5   3  -8  157.57    3.44
  -5   3  -7  210.81    3.92
  -5   3  -4  232.27    4.02
  -5   3  -3    5.92    1.59
  -3  -1  10    9.75    0.64
  -2   1   2 3024.84    7.45
 -10   2   4   35.58    4.05
  -9   1   8    7.99    2.69
  -9   2   5   -0.22    2.69
  -9   3  -8   -1.62    3.61
  -9   3  -7    0.14    2.48
  -9   3  -1   17.05    2.62
  -9   3   0   19.69    3.33
  -8   3 -10    4.20    3.08
  -8   3  -9    6.09    2.74
  -8   3   1    1.63    2.33
  -7   3 -10   14.70    2.49
  -7   3   1   14.25    2.15
  -6   1   8  107.20    2.61
  -6   3 -10    1.14    1.83
  -6   3   0    7.50    1.77
  -5   3  -9    7.98    1.65
  -5   3  -2   27.13    1.92
  -4   1   6    2.98    0.86
  -3   2   0  319.46    3.33
   2  -2   0  624.94    3.66
 -10   1   8    3.87    3.25
 -10   2   5    4.34    3.36
  -9   3   1    0.52    2.91
  -8   1   9    6.59    2.29
  -8   2   6    5.48    2.17
  -8   3   2   10.83    2.35
  -7   3 -11    2.36    2.18
  -6   2   5  919.81    7.31
  -6   3 -11   18.06    2.05
  -5   2   4   10.83    1.33
  -5   3 -10   -0.14    1.47
  -4   0   9   13.22    0.89
  -4   3  -7  165.57    3.16
  -4   3  -6  255.52    3.85
  -4   3  -5   88.55    2.50
  -2   2  -7  191.29    2.42
  -2   2  -6   35.24    1.21
  -2   2  -5   72.95    1.56
  -1  -3  11   14.75    0.45
  -1  -2   9   15.24    0.29
  -1   1 -11   26.92    0.82
 -10   3   1   -0.53    3.68
  -9   1   9   18.88    2.75
  -9   2   6   24.32    2.85
  -9   3   2   10.14    3.02
  -8   3 -11    2.44    2.47
  -7   1   9   19.40    1.89
  -7   2   6   16.93    2.03
  -7   3 -12    6.00    2.16
  -7   3   2    0.22    1.90
  -6   3 -12    0.17    1.88
  -6   3   1    4.51    1.23
  -5   3 -11    4.74    1.80
  -5   3   0  174.78    3.37
  -4   3  -8    6.91    1.41
  -4   3  -4   42.65    1.95
  -2   2  -8  137.17    2.07
  -2   2  -4  636.08    4.10
  -1   1  -1  186.86    1.47
 -10   1   9    4.88    3.13
 -10   2   6   12.97    3.41
 -10   3   2    3.29    3.49
  -9   3   3   33.97    3.25
  -8   2   7   -0.66    1.84
  -8   3   3    3.67    2.22
  -7   3   3    0.52    1.84
  -6   0  11   28.02    1.56
  -6   3   2   37.90    2.17
  -4   3  -9    6.42    1.37
  -4   3  -3   29.33    1.49
  -3   1   5  200.05    2.22
  -3   2   1  738.03    4.74
  -2   2  -9  357.64    3.18
   0  -3   9   11.33    0.59
   0  -1   4  539.63    1.56
   1  -1   0 1396.52    3.80
   2  -2  -1 1822.84    6.15
 -10   2   7    4.42    2.92
 -10   3   3    0.59    3.34
  -9   2   7    9.93    2.52
  -9   3   4    8.06    2.63
  -9   4  -7   14.85    3.28
  -9   4  -6    1.15    3.25
  -9   4  -5   10.76    3.36
  -9   4  -4   18.51    3.46
  -9   4  -3    2.27    3.12
  -8   3   4   27.53    2.57
  -8   4  -8    1.59    2.51
  -8   4  -7   -0.58    2.68
  -8   4  -6    4.09    2.60
  -8   4  -5    3.57    1.93
  -8   4  -4   17.62    2.73
  -8   4  -3    9.32    2.72
  -8   4  -2    0.46    2.50
  -7   2   7    3.63    1.66
  -7   4  -8   19.90    2.39
  -7   4  -7    8.86    2.39
  -7   4  -6   29.05    2.64
  -7   4  -5   77.55    3.34
  -7   4  -4    1.16    2.13
  -7   4  -3    0.94    2.12
  -5   3 -12    8.28    1.53
  -5   3   1    1.97    1.32
  -4   3 -10    9.24    1.36
  -4   3  -2  475.12    4.89
  -2   2  -3  259.04    2.54
 -10   3   4   49.33    4.02
  -9   4  -8    1.60    3.45
  -9   4  -2    0.95    2.23
  -9   4  -1    0.76    2.90
  -8   4  -9   -0.95    2.60
  -7   1  10   34.01    2.17
  -7   3   4    2.83    1.80
  -7   4  -9    2.44    2.18
  -7   4  -2    0.79    2.10
  -6   3   3  219.39    3.88
  -6   4  -8    1.30    1.78
  -6   4  -7  147.64    3.74
  -6   4  -6   12.29    2.08
  -6   4  -5   92.93    3.17
  -6   4  -4    1.41    1.86
  -4   1   7   15.29    0.99
  -4   3 -11    4.35    1.47
  -2   2 -10   13.55    0.91
 -10   2   8    1.77    2.91
 -10   3   5    1.19    2.96
  -9   2   8   27.04    2.84
  -9   3   5   12.06    2.71
  -9   4   0    1.95    2.92
  -8   2   8    0.59    1.93
  -8   3   5    3.64    2.11
  -8   4 -10    0.62    2.58
  -8   4   0   -0.36    2.37
  -7   4 -10    4.33    2.24
  -7   4  -1    2.93    1.56
  -6   2   7  108.62    2.59
  -6   4  -9  105.41    3.24
  -6   4  -3  131.23    3.53
  -6   4  -2    6.00    1.81
  -5   3   2  294.63    4.00
  -3   2   2   90.14    1.71
  -2   2  -2   -0.23    0.55
   2  -2  -2  754.68    3.94
 -10   4   1    7.89    3.59
  -9   4   1    8.06    2.79
  -8   4 -11    1.91    2.47
  -8   4   1   -0.64    2.28
  -7   2   8    3.27    1.56
  -7   3   5   17.07    2.00
  -7   4 -11   39.21    2.70
  -7   4   0    0.60    1.47
  -6   3   4   25.96    1.85
  -6   4 -10    1.65    1.82
  -5   2   6  125.14    2.46
  -5   4  -7   29.82    2.02
  -5   4  -6   34.34    2.15
  -5   4  -5   10.88    1.70
  -4   3 -12    9.70    1.27
  -2   2 -11   42.61    1.26
 -10   2   9    1.29    2.66
 -10   3   6    1.20    3.12
 -10   4   2    9.29    3.56
  -9   2   9   14.52    2.51
  -9   3   6   17.74    2.75
  -9   4   2    5.12    2.68
  -8   3   6   13.49    2.18
  -8   4   2   -1.09    2.21
  -7   4 -12   -0.32    1.95
  -7   4   1   12.59    2.17
  -6   1  10   13.00    1.32
  -6   4 -11    2.85    1.83
  -5   3   3  181.32    3.09
  -5   4  -9   11.15    1.73
  -5   4  -8    2.49    1.60
  -5   4  -4   34.11    2.12
  -4   0  10   -0.60    0.67
   2  -2  -8    4.44    0.69
   2  -2  -3  185.60    2.00
 -10   4   3    7.44    3.40
  -9   4   3    0.42    2.64
  -9   5  -6   31.45    3.48
  -9   5  -5    4.62    3.15
  -9   5  -4   19.53    3.24
  -8   2   9    6.65    1.95
  -8   4   3   -0.09    2.01
  -8   5  -6    8.45    2.60
  -8   5  -5   31.35    2.99
  -7   4   2   38.74    2.49
  -6   4 -12   12.98    1.86
  -6   4   0   38.17    1.94
  -5   4 -10    1.59    1.52
  -5   4  -3   51.43    2.04
  -5   4  -2   27.93    1.84
  -3   1   6  229.94    2.22
  -3   3  -3  306.09    3.35
  -2  -1   9  134.50    0.91
  -2   2  -1   78.54    1.33
   1  -1  -1    1.85    0.31
   2  -2  -7  212.09    2.10
   2  -2  -4  100.71    1.51
 -10   3   7    2.62    2.94
 -10   4   4   11.60    3.11
  -9   3   7    6.47    2.48
  -9   4   4    1.42    2.41
  -9   5  -8   12.86    3.48
  -9   5  -7    2.08    3.05
  -9   5  -3    0.40    2.83
  -9   5  -2    2.84    3.00
  -8   3   7   45.48    2.51
  -8   5  -8   20.71    2.89
  -8   5  -7    2.67    2.51
  -8   5  -4   11.47    2.59
  -8   5  -3   94.12    3.92
  -7   3   6    7.28    1.67
  -7   5  -6    3.47    2.09
  -7   5  -5   31.38    2.61
  -6   2   8  255.06    3.56
  -6   3   5  111.82    2.78
  -6   4   1  159.02    3.50
  -5   4 -11    0.10    1.66
  -4   1   8   95.34    1.69
  -3   2   3  474.17    3.49
  -2   2 -12   60.89    1.32
   1  -2   3   48.09    0.89
   2  -2  -6   23.52    0.85
   2  -2  -5  105.56    1.53
  -9   5  -1    2.34    2.76
  -9   5   0    9.67    2.83
  -8   4   4    6.25    2.19
  -8   5 -10   19.17    2.80
  -8   5  -9   22.80    2.85
  -8   5  -2  130.25    3.90
  -8   5  -1    0.51    2.43
  -7   4   3  160.43    3.77
  -7   5  -9   20.94    2.49
  -7   5  -8    5.76    2.27
  -7   5  -7    1.74    1.59
  -7   5  -4    9.49    2.30
  -7   5  -3    1.49    2.13
  -5   2   7   52.52    1.68
  -5   3   4   26.03    1.51
  -3   3  -2  182.28    2.57
 -10   3   8    3.89    2.81
 -10   4   5   31.11    3.58
  -9   3   8   34.81    2.80
  -9   4   5   14.77    2.71
  -9   5   1    4.44    2.64
  -8   2  10   53.43    2.49
  -8   5 -11   10.70    2.60
  -8   5   0    0.38    2.34
  -7   3   7   39.12    2.10
  -7   5 -10   13.62    2.35
  -7   5  -2    1.30    2.11
  -6   3   6  731.89    6.13
  -6   4   2   90.82    2.75
  -6   5  -7   32.24    2.37
  -6   5  -6  156.28    3.84
  -5   4 -12   15.36    1.62
  -5   4   0   73.57    2.32
  -4   4  -8  164.53    3.10
  -4   4  -7  190.86    3.32
  -4   4  -6    4.58    1.33
  -4   4  -5   99.79    2.49
  -2   2   0  630.45    3.51
   0  -4  10    0.98    0.58
 -10   4   6    5.96    3.37
 -10   5   2    1.40    3.14
  -8   3   8   11.40    1.99
  -8   4   5   23.02    2.39
  -8   5 -12    7.53    2.43
  -8   5   1    2.43    2.29
  -7   4   4    5.84    1.78
  -7   5 -11    7.23    2.16
  -7   5  -1   12.98    2.23
  -6   1  11   18.87    1.30
  -6   5  -9   39.93    2.46
  -6   5  -8  121.28    3.50
  -6   5  -5   39.17    2.19
  -6   5  -4   -0.49    1.87
  -4   4 -10   33.03    1.86
  -4   4  -9  160.18    3.03
  -4   4  -4   19.43    1.45
  -3  -1  11   15.45    0.55
  -3   3  -1  981.63    5.48
  -9   3   9   10.84    2.52
  -9   4   6   15.77    2.62
  -9   5   2    8.35    2.67
  -7   2  10   -0.64    1.30
  -7   5 -12   64.52    2.83
  -7   5   0    9.64    2.15
  -6   2   9   65.19    1.97
  -6   4   3  208.16    3.68
  -6   5 -10    8.22    1.91
  -6   5  -3   -0.26    1.32
  -6   5  -2    0.87    1.77
  -5   3   5  503.05    4.58
  -5   4   1  488.89    5.00
  -4   4  -3    8.54    0.99
  -2   0   7  134.55    1.14
   1  -3   5   85.76    1.32
 -10   4   7   27.87    3.11
 -10   5   3    2.81    2.98
  -9   5   3   10.61    2.75
  -9   6  -8    5.61    3.01
  -9   6  -7    0.61    3.16
  -9   6  -6    0.78    3.06
  -9   6  -5   15.44    3.32
  -9   6  -4   30.98    3.55
  -9   6  -3   38.64    3.63
  -8   4   6   44.04    2.57
  -8   5   2    2.90    2.12
  -8   6  -6    0.84    2.36
  -7   4   5   21.67    1.97
  -6   5 -11    9.63    1.91
  -5   2   8  142.95    2.34
  -4   4 -11   -0.30    1.15
  -4   4  -2   54.56    1.86
  -3   2   4  210.43    2.26
  -3   3   0 3056.46    9.36
   1  -1  -2  238.72    1.52
 -10   5   4   49.36    3.87
  -9   4   7    1.57    2.26
  -9   5   4    0.22    2.32
  -9   6  -2   16.59    3.24
  -9   6  -1    0.95    2.70
  -8   3   9    1.29    1.70
  -8   5   3   41.27    2.77
  -8   6  -9   11.60    2.71
  -8   6  -8    7.99    2.70
  -8   6  -7    0.78    1.81
  -8   6  -5   11.88    2.16
  -8   6  -4   20.38    2.95
  -8   6  -3   23.59    2.99
  -6   3   7   83.99    2.27
  -6   4   4   35.20    1.88
  -6   5 -12   22.33    1.98
  -5   4   2   63.35    2.03
  -5   5  -8   39.84    2.17
  -5   5  -7    8.09    1.76
  -5   5  -6   84.89    2.78
  -5   5  -5    0.33    1.48
  -4   1   9   29.85    1.06
  -4   4 -12    1.97    1.28
  -3   1   7   31.00    0.85
  -2   2   1 1876.03    5.79
   0  -3   8    0.80    0.42
   0  -2   6   17.42    0.47
   1  -2   2  219.43    1.76
 -10   4   8   12.29    3.13
 -10   5   5   30.66    3.32
  -9   6   0    1.62    2.80
  -8   4   7   10.66    1.88
  -8   6 -10    5.15    2.54
  -8   6  -2    1.93    2.55
  -7   4   6  110.45    2.87
  -7   5   2   60.23    2.68
  -7   6  -8   19.51    2.55
  -7   6  -7    0.90    2.25
  -7   6  -6   30.69    2.73
  -7   6  -5    6.21    2.26
  -6   5   0   62.84    2.51
  -5   5 -10   94.95    2.74
  -5   5  -9   12.05    1.66
  -5   5  -4   26.34    1.86
  -5   5  -3  136.45    3.05
  -1   1   1    1.93    0.26
  -9   4   8   -0.88    2.08
  -9   5   5   13.17    2.56
  -9   6   1    1.77    2.72
  -8   5   4   80.61    3.21
  -8   6 -11    5.48    2.27
  -8   6  -1   64.98    3.34
  -7   3   9    9.26    1.63
  -7   5   3   40.43    2.33
  -7   6 -10   36.55    2.69
  -7   6  -4    6.28    1.73
  -7   6  -3   15.36    2.45
  -6   2  10    7.38    1.11
  -6   4   5    1.43    1.23
  -6   5   1  119.48    3.02
  -5   3   6   74.31    1.89
  -5   4   3  231.27    3.30
  -5   5 -11    7.81    1.58
  -5   5  -2    4.79    1.33
  -4   4   0   30.60    1.43
  -3   3   1 2252.45    7.77
  -2   3  -8    9.73    0.76
  -2   3  -7  704.97    4.12
  -2   3  -6    3.26    0.66
  -2   3  -5   89.23    1.54
  -1   2  -6  119.08    1.33
 -10   5   6    1.78    2.88
  -9   6   2   26.91    2.91
  -8   6 -12   -0.69    2.09
  -8   6   0   -0.07    1.66
  -7   6 -11   49.49    2.75
  -7   6  -2    0.46    2.05
  -6   3   8   50.21    1.78
  -5   5 -12    0.59    1.54
  -2   3  -9   55.12    1.27
  -2   3  -4    8.31    0.69
  -1   2  -8  174.98    1.57
  -1   2  -5  440.08    2.44
   1  -1  -3 2738.60    5.05
  -9   5   6    3.21    2.25
  -9   7  -6   -1.33    3.05
  -9   7  -5   10.88    3.27
  -9   7  -4   15.57    3.19
  -8   4   8    4.97    1.73
  -8   5   5    5.05    1.99
  -8   6   1    1.07    2.26
  -7   4   7   55.42    2.20
  -7   6 -12   18.33    2.18
  -7   6  -1   15.46    2.23
  -6   5   2    5.75    1.53
  -6   6  -9   11.57    2.04
  -6   6  -8  111.22    3.40
  -6   6  -7   29.30    2.42
  -6   6  -6   -1.73    1.86
  -6   6  -5    2.40    1.93
  -6   6  -4  125.46    3.44
  -5   2   9   57.56    1.53
  -4   4   1   20.23    1.23
  -2   3 -10  176.70    2.08
  -1   2  -9  176.99    1.56
   1  -3   4   72.91    1.22
   1  -1  -8  204.94    1.44
 -10   5   7    0.09    2.72
  -9   4   9   12.84    2.22
  -9   6   3    8.45    2.68
  -9   7  -3    5.14    3.12
  -8   6   2   34.89    2.69
  -8   7  -7    1.47    2.44
  -8   7  -6   -0.31    2.42
  -8   7  -5    8.18    2.60
  -6   4   6   -0.50    1.14
  -6   6 -10  176.98    3.90
  -6   6  -3    9.25    1.90
  -5   3   7  289.88    3.22
  -5   4   4    6.78    1.12
  -5   5   0   26.37    1.61
  -4   5  -7    1.45    1.16
  -4   5  -6   56.69    1.91
  -2   2   2  736.99    3.49
  -2   3  -3    8.27    0.65
  -1   2  -4   21.13    0.60
   1  -1  -4  767.49    2.67
  -9   5   7   36.68    2.67
  -9   6   4   78.69    3.40
  -9   7  -1   -1.31    2.82
  -8   5   6   70.43    2.79
  -8   7 -10    4.25    2.35
  -8   7  -9    1.19    2.55
  -8   7  -8    6.45    2.51
  -8   7  -4    0.93    2.61
  -8   7  -3   10.00    2.72
  -7   3  10   -0.22    1.20
  -7   5   5    9.61    1.61
  -7   6   1   74.71    2.86
  -6   5   3    9.41    1.51
  -6   6 -11  112.36    3.17
  -6   6  -2   16.59    1.91
  -4   5  -9    9.24    1.28
  -4   5  -4   20.03    1.33
  -2   3 -11  109.89    1.62
   1  -2   1  333.19    2.12
   1  -1  -7   27.62    0.62
 -10   5   8   24.86    2.95
  -9   7   0    1.16    2.82
  -8   4   9    2.81    1.62
  -8   6   3    0.96    1.92
  -8   7 -11    0.52    2.28
  -8   7  -2    0.24    2.45
  -7   4   8    6.64    1.42
  -7   7  -7    8.63    2.31
  -7   7  -6   21.78    2.56
  -6   3   9   84.78    2.03
  -6   6 -12    2.48    1.65
  -6   6  -1    9.41    1.72
  -5   5   1  147.44    2.78
  -4   4   2  770.13    5.15
  -4   5 -10   55.24    1.85
  -4   5  -3   59.73    1.81
  -2   3  -2    0.20    0.51
  -1  -3  10  125.35    1.12
  -1   2 -10   23.80    0.66
   1  -1  -6  237.09    1.52
  -9   5   8   -0.05    1.83
  -9   6   5   13.88    2.45
  -9   7   1    1.66    2.73
  -8   5   7   -0.26    1.66
  -8   6   4   58.19    2.77
  -8   7 -12    0.52    2.21
  -8   7  -1    6.95    2.56
  -7   6   2    7.39    1.77
  -7   7 -10    3.92    2.04
  -7   7  -9   -0.53    2.10
  -7   7  -8   -0.93    2.06
  -7   7  -5    1.12    2.29
  -7   7  -4    6.05    2.28
  -6   4   7   -0.22    1.09
  -6   5   4  310.91    4.06
  -6   6   0   13.86    1.68
  -5   4   5   87.74    2.02
  -5   6  -9   52.09    2.19
  -5   6  -8   37.11    2.06
  -5   6  -7  737.61    6.57
  -5   6  -6   83.17    2.56
  -5   6  -5   36.43    1.94
  -4   5 -11  111.30    2.35
  -3   1   8   -0.52    0.34
  -1   2  -3   49.33    0.83
  -9   7   2   18.16    2.67
  -8   7   0    4.86    2.39
  -7   5   6   45.84    2.10
  -7   6   3   16.45    1.81
  -7   7 -11   -1.16    1.94
  -7   7  -3    4.17    2.05
  -5   3   8   31.25    1.33
  -5   5   2   52.23    1.80
  -5   6  -4   45.14    2.06
  -4   5 -12   20.82    1.31
  -4   5  -2  174.10    2.75
  -3   0  10    6.65    0.42
  -3   3   3   11.89    0.80
  -2   3 -12   27.38    0.89
   1  -3   3   63.41    1.13
  -9   6   6  111.04    3.62
  -9   8  -3    1.50    2.69
  -8   6   5    4.62    1.88
  -8   7   1    4.74    2.21
  -7   4   9   12.48    1.41
  -7   7 -12    1.76    1.89
  -7   7  -2    2.42    1.49
  -6   6   1    3.32    1.48
  -5   6 -11    8.43    1.52
  -5   6  -3    9.03    1.38
  -4   4   3   96.15    1.82
  -3   2   6    9.39    0.64
  -2   2   3  177.77    1.67
  -2   3  -1    3.81    0.57
   0  -3   7    0.46    0.35
  -9   5   9   20.91    2.25
  -9   7   3   16.48    2.69
  -8   5   8   -0.51    1.52
  -8   7   2    9.49    2.11
  -8   8  -8   10.77    2.72
  -8   8  -7   16.33    2.88
  -8   8  -6    3.24    2.65
  -8   8  -5    2.55    2.50
  -7   5   7   13.78    1.71
  -7   6   4   85.82    2.62
  -6   3  10   22.32    1.24
  -6   5   5    1.86    1.20
  -6   7  -9  342.10    5.03
  -6   7  -8   85.69    3.00
  -6   7  -7    6.79    1.85
  -6   7  -6    1.10    1.75
  -6   7  -5   23.67    2.14
  -5   4   6   98.89    2.02
  -5   5   3    0.37    1.00
  -5   6 -12   55.94    2.04
  -5   6  -2   32.07    1.73
  -1   2 -11   57.71    0.82
  -1   2  -2  227.18    1.65
   1  -2   0 2306.90    5.38
  -9   6   7   54.85    2.79
  -9   7   4   97.26    3.59
  -9   8  -1    0.42    2.89
  -8   6   6   17.56    1.84
  -8   8 -10    3.55    2.60
  -8   8  -9   16.30    2.71
  -8   8  -4   -0.75    2.57
  -8   8  -3   13.10    2.72
  -7   7   0    5.25    1.81
  -6   4   8   53.96    1.72
  -6   6   2    1.07    1.31
  -6   7 -10   25.20    2.06
  -6   7  -4   18.86    1.63
  -6   7  -3   17.97    1.91
  -4   5   0   20.50    1.21
  -9   8   0   15.97    3.03
  -8   7   3    0.63    1.88
  -8   8 -11   11.35    2.38
  -8   8  -2   19.36    2.77
  -7   7   1   20.88    2.05
  -6   5   6    7.00    1.23
  -6   7 -12    8.35    1.66
  -6   7  -2    6.90    1.64
  -5   6   0    7.76    1.18
  -4   4   4   59.50    1.51
  -3   3   4  809.78    4.17
  -3   5  -7    1.82    0.78
  -2   3   0  131.37    1.62
   0  -2   5  178.97    1.23
  -9   6   8    0.85    2.00
  -9   7   5    6.22    2.23
  -9   8   1    1.77    2.73
  -8   5   9    4.57    1.53
  -8   8  -1    0.96    2.32
  -7   4  10   25.19    1.49
  -7   5   8   37.98    1.74
  -7   6   5    6.01    1.47
  -7   7   2   14.28    1.76
  -7   8 -10    4.26    2.01
  -7   8  -9   31.88    2.69
  -7   8  -8    0.59    2.14
  -7   8  -7   25.42    2.49
  -7   8  -6   -0.20    2.14
  -7   8  -5   50.38    2.92
  -7   8  -4   17.05    2.20
  -6   7  -1    2.54    1.48
  -5   3   9  170.70    2.25
  -5   5   4    2.78    1.00
  -4   2   9   17.27    0.78
  -4   5   1    7.20    0.95
  -4   6  -9    3.67    1.08
  -4   6  -8   -0.42    1.02
  -4   6  -6    8.42    1.18
  -3   5  -9  226.82    2.70
  -3   5  -8   54.41    1.52
  -3   5  -6   33.66    1.29
  -3   5  -5    1.76    0.79
  -2   0   8   27.12    0.46
   1  -3   2  193.71    1.83
  -9   8   2    5.85    2.66
  -8   6   7   11.03    1.75
  -8   7   4    7.57    1.86
  -8   8   0    1.94    2.22
  -7   8 -11   21.51    2.30
  -7   8  -3    0.99    2.00
  -6   4   9    1.02    1.08
  -5   4   7  113.79    2.04
  -5   6   1   95.06    2.22
  -5   7  -6  278.78    3.93
  -4   6 -10   62.83    1.84
  -4   6  -5  163.71    2.61
  -4   6  -4   28.03    1.40
  -3   5 -10   19.18    1.06
  -3   5  -4  253.79    2.82
  -2   4  -8  120.07    1.69
  -2   4  -7   52.23    1.20
  -2   4  -6  103.12    1.59
  -1   2  -1  328.16    1.91
  -9   7   6    2.40    2.11
  -9   8   3    8.96    2.39
  -8   8   1    2.58    2.08
  -7   6   6   31.72    1.83
  -7   7   3    4.41    1.57
  -7   8 -12    1.21    1.79
  -7   8  -2   10.15    2.08
  -6   5   7    1.38    1.02
  -6   6   4    1.07    1.22
  -6   7   0    6.38    1.15
  -5   7 -10   21.91    1.63
  -5   7  -9    1.65    1.29
  -5   7  -5   99.74    2.59
  -5   7  -4  118.41    2.65
  -4   5   2  168.62    2.41
  -4   6 -11    7.30    1.14
  -4   6  -3    5.23    1.02
  -3   2   7   77.26    1.18
  -3   5 -11    7.06    0.83
  -3   5  -3   60.75    1.50
  -2   2   4   99.15    1.19
  -2   3   1  439.34    2.78
  -2   4  -9  266.46    2.42
  -2   4  -5   98.84    1.57
  -9   6   9    0.16    1.76
  -8   6   8    4.74    1.54
  -8   7   5    6.13    1.72
  -8   8   2    3.07    1.87
  -8   9  -8   27.33    3.11
  -8   9  -7   28.54    3.15
  -8   9  -6   40.01    3.35
  -8   9  -5    3.43    2.64
  -8   9  -4   23.44    2.77
  -7   8  -1    0.13    1.75
  -6   8  -9   74.75    2.60
  -6   8  -8   -0.17    1.64
  -6   8  -7   12.37    1.87
  -6   8  -6    0.10    1.63
  -5   5   5    1.51    0.91
  -5   6   2    8.85    1.15
  -5   7 -11    1.20    1.26
  -5   7  -3   55.45    2.00
  -4   6 -12   14.65    1.14
  -4   6  -2   10.01    1.07
  -3   3   5   33.91    0.95
  -3   5 -12  127.26    1.94
  -2   4 -10   87.28    1.39
  -2   4  -4  242.55    2.34
  -1   0   5  373.00    1.06
  -9   7   7    0.47    1.85
  -9   8   4   16.36    2.53
  -8   9  -3   16.70    2.73
  -7   5   9    4.37    1.21
  -7   6   7    3.70    1.43
  -7   7   4    0.34    1.42
  -7   8   0   13.51    1.93
  -6   6   5   45.17    1.74
  -6   8 -11    2.98    1.77
  -6   8 -10    0.50    1.61
  -6   8  -5   14.70    1.77
  -6   8  -4    0.75    1.51
  -5   7 -12   12.61    1.36
  -5   7  -2  188.85    3.09
  -3   5  -2  107.14    1.78
  -2   4  -3    9.82    0.70
   0  -3   6   26.76    0.67
   1  -2  -8   45.92    0.85
  -8   7   6   10.06    1.77
  -8   8   3    0.01    1.79
  -7   8   1    1.44    1.59
  -6   4  10    3.65    1.02
  -6   7   2   57.38    2.04
  -6   8 -12    2.85    1.38
  -6   8  -3   95.61    2.75
  -5   3  10  338.15    2.86
  -5   4   8   20.44    1.05
  -5   6   3  101.96    2.14
  -5   7  -1   51.31    1.82
  -4   5   3   17.45    1.02
  -2   4 -11    5.10    0.58
   1  -2  -7   38.46    0.82
  -9   7   8   13.32    1.85
  -9   8   5    3.99    2.02
  -8   6   9    1.84    1.39
  -8   9  -1    4.27    2.15
  -7   7   5    9.50    1.46
  -7   9 -10    0.97    1.95
  -7   9  -9   25.40    2.45
  -7   9  -8    0.02    1.85
  -7   9  -7    0.92    1.52
  -7   9  -6    0.60    1.90
  -7   9  -5    0.70    2.02
  -7   9  -4    0.90    1.82
  -6   5   8    5.98    1.02
  -6   8  -2   -0.38    1.38
  -5   5   6   -0.48    0.81
  -4   2  10    1.27    0.55
  -4   4   6    7.97    0.76
  -4   6   0   40.13    1.40
  -2   3   2  187.78    1.77
  -2   4  -2    5.86    0.62
  -1  -2   8   -0.08    0.20
  -1   1   3 2672.52    4.10
  -1   2   0 2188.62    4.66
   1  -2  -6    3.35    0.45
  -8   7   7    9.22    1.62
  -8   8   4    1.77    1.62
  -8   9   0   70.44    3.01
  -7   5  10    3.81    1.10
  -7   6   8    0.26    1.12
  -7   8   2    1.09    1.52
  -7   9 -12    0.23    1.90
  -7   9 -11   12.47    2.03
  -7   9  -3    0.26    1.86
  -6   6   6   30.37    1.47
  -6   7   3   26.05    1.55
  -6   8  -1    5.46    1.46
  -5   7   0   50.78    1.80
  -4   7  -8    1.40    0.98
  -4   7  -7  148.99    2.50
  -3   5   0  129.40    1.90
  -2   4 -12   25.70    0.80
  -1  -3   9  155.15    1.20
  -1   3  -7  254.58    1.79
  -1   3  -6  360.38    2.14
   1  -2  -5  393.87    2.20
  -8   9   1    7.57    2.09
  -7   7   6   -0.10    1.11
  -7   8   3    1.06    1.38
  -7   9  -2    2.66    1.85
  -6   8   0   37.86    1.83
  -5   6   4    9.06    1.03
  -5   8  -9   29.87    1.64
  -5   8  -8    3.81    1.34
  -5   8  -7  194.26    3.20
  -5   8  -6   43.96    1.84
  -4   5   4   85.69    1.67
  -4   6   1  134.62    2.15
  -4   7 -10  257.20    3.10
  -4   7  -9   53.47    1.68
  -4   7  -6   69.30    1.88
  -4   7  -5  334.49    3.56
  -3   2   8    1.69    0.43
  -3   3   6   66.81    1.15
  -3   6  -8   40.39    1.29
  -3   6  -7    1.14    0.77
  -3   6  -6   -0.30    0.70
  -2   4  -1   28.76    0.88
  -1   3  -5   87.51    1.09
  -8   8   5    8.64    1.66
  -8   9   2    0.83    1.80
  -7   9  -1    5.41    1.78
  -6   5   9    3.69    0.89
  -6   7   4    0.24    1.02
  -6   9  -9    1.21    1.43
  -6   9  -8    0.75    1.54
  -6   9  -7    5.62    1.59
  -6   9  -6    0.95    1.45
  -5   4   9  240.23    2.47
  -5   5   7   65.86    1.52
  -5   7   1    3.20    0.82
  -5   8 -11   11.98    1.32
  -5   8 -10    2.13    1.22
  -5   8  -5   26.13    1.57
  -5   8  -4   22.14    1.50
  -4   7 -11    0.11    0.90
  -4   7  -4  370.91    3.74
  -3   6 -10   89.50    1.66
  -3   6  -9    2.54    0.77
  -1   3  -4   74.36    1.00
  -3   5   1    3.73    0.51
  -6   1  18   19.04    3.52
  -6   2  18    5.57    3.17
  -5  -2  14   25.48    2.57
  -5  -1  13   18.43    2.29
  -5   0  12   26.73    2.23
  -5   1  11   97.78    2.74
  -5   2  11   -0.08    1.47
  -5   4  11   55.14    2.28
  -4  -6  18    3.85    3.37
  -4  -5  15    3.97    2.51
  -4  -4  13   13.25    2.16
  -4  -3  11    3.72    1.36
  -4  -1   9    3.34    1.37
  -4   0   8    3.39    0.93
  -3  -7  15    0.85    2.06
  -3  -6  13    0.58    1.82
  -3  -5  11   45.90    2.32
  -3  -3   8   23.68    1.62
  -3  -2   7  182.97    3.04
  -2  -9  17    0.72    2.27
  -2  -8  14    0.28    1.87
  -2  -5   8   58.08    1.98
  -1  -9  13   15.06    1.75
  -1  -1   2 3713.14    7.47
   0  -5   4   68.68    1.35
   1  -7   5   35.50    1.01
  -5  -3  17    6.79    2.86
  -5  -3  18   18.36    3.26
  -5  -2  15   25.65    2.81
  -5   1  12    4.27    1.72
  -5   3  11  128.49    3.03
  -4  -5  16    2.00    2.45
  -3  -7  16   32.44    2.94
  -3   1   5  207.23    2.63
  -2  -9  18    1.72    2.59
  -2  -7  12   23.38    1.96
  -2  -6  10  356.98    4.50
  -1  -8  11   17.71    1.62
  -1  -7   9    0.95    1.09
   0  -3   2  136.86    1.32
  -5  -2  16    1.68    2.54
  -5  -1  14    7.24    1.67
  -5   0  13    0.60    1.82
  -5   2  12    4.95    1.68
  -5   3  12   67.81    2.48
  -5   4  12  122.67    3.01
  -4  -5  17    0.56    2.77
  -4  -4  14   32.22    2.64
  -4  -3  12    2.37    1.75
  -4   1   8   96.94    2.22
  -3  -7  17    0.55    2.54
  -3  -6  14   12.22    2.23
  -3  -4  10   40.37    2.02
  -2  -8  15   19.92    2.31
  -2  -4   7  156.27    2.70
  -2   1   3 1827.23    5.81
  -1  -9  14    5.53    1.65
   0  -4   3   71.49    1.14
   1   3  -2   50.85    1.17
  -5  -2  17    1.99    2.52
  -5  -2  18    8.91    3.04
  -5  -1  15  112.54    3.70
  -5   0  14   -0.97    1.96
  -5   4  13   -0.78    1.83
  -4  -5  18   65.00    3.92
  -4  -4  15   -0.02    2.20
  -4  -3  13   -0.99    1.76
  -4  -2  11    3.08    1.23
  -4  -1  10   91.77    2.60
  -4   0   9   14.05    1.42
  -4   3   8  115.77    2.37
  -4   4   8    8.93    1.07
  -3  -7  18    4.65    2.90
  -3  -5  12   62.96    2.59
  -3  -3   9    5.43    1.27
  -3   2   5   78.41    1.61
  -2  -8  16    1.56    2.15
  -2  -7  13    4.43    1.65
  -2  -2   5    2.53    0.82
  -1  -8  12    6.92    1.66
  -1  -4   5  196.67    2.41
   0  -8   9    0.44    0.92
   1  -8   7   35.88    1.20
  -5  -1  16    7.66    2.34
  -5  -1  17   16.94    2.82
  -5   0  15   47.17    2.87
  -5   2  13    4.47    1.75
  -5   3  13   10.00    1.81
  -5   4  14   -1.12    1.99
  -4  -4  16    1.50    2.43
  -3  -6  15    0.73    2.04
  -3  -2   8  227.35    3.32
  -3  -1   7  327.40    3.68
  -3   3   5   31.69    1.06
  -3   4   5  327.60    2.72
  -2  -8  17    2.69    2.20
  -2  -6  11  326.73    4.41
  -2  -5   9  363.36    4.26
  -1  -9  15    1.59    1.63
  -1  -7  10   70.09    2.18
  -1  -6   8   13.89    1.18
  -1  -3   4  846.22    4.38
  -1  -2   3  527.61    3.13
   1   2  -2  360.05    2.51
   2  -1  -2 3132.97    7.28
  -5  -1  18    1.62    2.71
  -5   0  16   41.99    2.93
  -5   1  15    5.95    2.08
  -5   2  14   11.97    1.98
  -5   3  14   17.40    2.05
  -5   4  15   25.85    2.38
  -4  -4  17    4.01    2.58
  -4  -3  14    2.77    1.94
  -4  -2  12    1.50    1.23
  -4  -1  11    1.85    1.47
  -4   0  10   -0.85    1.22
  -4   1   9   29.85    1.58
  -4   5   9    0.24    0.96
  -3  -6  16    1.33    2.31
  -3  -5  13  127.28    3.36
  -3  -4  11   69.81    2.45
  -2  -8  18    5.29    2.54
  -2  -7  14   48.51    2.50
  -1  -9  16   43.32    2.47
   0  -9  12    6.27    1.29
   1  -6   4    6.59    0.55
   3  -5   0  110.34    1.01
  -5   0  17    5.57    2.38
  -5   0  18   -0.72    2.56
  -5   1  16   -0.49    2.14
  -5   1  17    1.47    2.18
  -5   2  15    0.75    1.92
  -5   2  16    0.68    1.99
  -5   3  15   22.17    2.24
  -5   3  16    9.61    2.11
  -4  -4  18   13.80    2.98
  -4  -3  15    1.69    2.08
  -4  -2  13   32.82    2.22
  -4   2   9   15.92    1.35
  -4   3   9   13.20    1.35
  -4   4   9   77.50    1.97
  -3  -6  17    3.60    2.51
  -3  -6  18   25.20    2.91
  -3  -5  14    4.49    1.87
  -3  -3  10   12.83    1.45
  -2  -4   8   75.32    2.01
  -2   2   3  185.25    1.71
  -1  -9  17   36.25    2.49
  -1  -8  13    6.52    1.52
   0  -6   6   33.05    1.11
   3  -4  -1  117.09    1.29
  -5   1  18    5.41    2.48
  -5   1  19    6.41    2.78
  -5   2  17    0.02    2.24
  -5   2  18    3.09    2.50
  -5   3  17    2.59    2.24
  -5   3  18    0.18    2.45
  -4  -1  12   12.07    1.66
  -4   0  11    0.25    1.25
  -4   1  10   18.75    1.49
  -3  -5  15    0.86    1.85
  -3  -4  12   26.52    1.97
  -3  -2   9    1.28    1.09
  -2  -7  15   12.11    2.06
  -2  -6  12    2.67    1.15
  -2  -5  10   90.26    2.40
  -2   0   4    0.31    0.55
  -1  -9  18    0.77    2.11
  -1  -7  11   40.66    1.81
   0  -9  13   -0.21    1.41
   0  -8  10    0.05    0.95
   0  -7   8   11.49    0.99
   0   3  -1  859.10    2.72
   2  -7   4    6.72    0.44
  -4  -3  18    2.27    2.62
  -4  -3  19    5.26    2.77
  -4  -2  14   15.30    1.65
  -4   2  10    1.52    1.14
  -3  -5  16   -1.25    1.92
  -3  -4  13    9.05    1.71
  -3  -1   8   20.75    1.32
  -3   2   6    8.57    0.85
  -2  -7  16    7.14    2.10
  -2  -6  13    0.77    1.48
  -1  -8  14   10.78    1.73
  -1  -6   9   28.77    1.43
  -4  -2  15   36.60    2.13
  -4  -2  16   -0.56    2.04
  -4  -1  13    9.76    1.38
  -4   0  12    8.78    1.55
  -4   1  11    2.24    1.25
  -4   3  10   30.42    1.53
  -4   4  10    1.04    1.06
  -4   5  11    0.08    1.31
  -3  -5  17   30.34    2.74
  -3  -3  11    0.13    0.96
  -2  -7  17    7.64    2.27
  -2  -7  18    3.25    2.24
  -2  -5  11  161.92    3.07
  -2  -4   9  121.91    2.45
  -1  -8  15   10.41    1.80
   0  -9  14    6.30    1.44
   0   5  -1  121.94    1.26
   1  -7   6   13.89    0.80
   1  -1  -1    1.92    0.24
   1   1  -2 3616.68    6.89
  -4  -2  17    5.26    2.27
  -4  -2  18   50.30    3.19
  -4  -2  19   -0.73    2.71
  -4  -1  14  105.13    3.05
  -4   0  13  117.93    2.96
  -4   2  11    9.98    1.38
  -4   4  11    3.20    1.37
  -3  -5  18    5.17    2.40
  -3  -5  19   80.36    3.90
  -3  -4  14    1.55    1.70
  -3  -3  12    1.99    1.38
  -3   3   6   66.35    1.41
  -2  -7  19    1.02    2.66
  -2  -6  14    5.81    1.69
  -1  -8  16    1.54    1.78
  -1  -7  12  113.42    2.65
  -1  -4   6  668.54    4.30
  -1   0   2    1.71    0.31
   0  -8  11   32.65    1.52
   0  -5   5  103.32    1.55
  -4  -1  15    2.92    1.35
  -4  -1  16    0.37    1.92
  -4   0  14   23.55    1.93
  -4   1  12   30.22    1.77
  -4   3  11  215.75    3.28
  -3  -4  15   -0.40    1.78
  -3  -1   9    4.88    1.07
  -3   0   8   60.58    1.68
  -2  -6  15   18.87    2.06
  -2  -5  12  377.23    4.57
  -2  -3   8    6.70    1.01
  -1  -8  17    0.70    1.93
  -1  -6  10    0.15    1.02
  -1  -5   8   23.15    1.21
   0  -9  15    0.84    1.41
   0  -7   9    1.31    0.83
  -4  -1  17    0.55    1.56
  -4  -1  18    2.36    2.15
  -4  -1  19    0.25    2.37
  -4   0  15   45.55    2.42
  -4   1  13    0.98    1.41
  -4   3  12  120.89    2.66
  -4   4  12  391.97    4.38
  -3  -4  16    6.91    1.54
  -3  -4  17   33.93    2.66
  -3  -4  18   11.30    2.38
  -3  -3  13    0.25    1.48
  -2  -6  16    2.53    1.89
  -2  -4  10  150.54    2.73
  -1  -8  18   13.19    2.30
  -1  -8  19   19.77    2.69
  -1  -7  13    1.57    1.29
  -1  -3   5  413.33    3.09
   0  -9  16    1.02    1.54
   0  -8  12   21.89    1.45
  -4   0  16   45.23    2.50
  -4   0  17   34.15    2.53
  -4   0  18    0.13    2.19
  -4   0  19    2.57    2.43
  -4   1  14    0.26    1.42
  -4   1  15    6.91    1.79
  -4   1  19   -0.23    2.31
  -4   2  13    0.38    1.35
  -4   2  14   40.01    2.03
  -4   3  13   29.62    1.82
  -4   4  13   44.32    1.99
  -4   4  14    0.55    1.49
  -4   4  15    1.56    1.89
  -3  -4  19   -0.43    2.36
  -3  -3  14   79.61    2.67
  -3  -1  10   11.87    1.23
  -3   5   7    0.46    0.73
  -2  -6  17    2.45    1.89
  -2  -6  18    4.76    2.30
  -2  -6  19   12.94    2.65
  -2  -5  13   97.51    2.68
  -1  -7  14    3.61    1.50
  -1  -2   4 1558.36    5.25
  -1  -1   3 3567.29    6.99
   0  -9  17   17.70    1.95
   0  -9  18   15.58    2.04
   0  -4   4  270.71    2.13
   0   2  -1    1.85    0.23
   0   6  -1   15.05    0.59
  -4   1  16    0.44    1.62
  -4   1  17    6.39    2.05
  -4   1  18    3.34    2.18
  -4   2  15   28.31    2.04
  -4   2  16    0.49    1.73
  -4   2  17    1.46    1.95
  -4   2  18   -0.52    2.10
  -4   2  19    3.53    2.42
  -4   3  14    0.25    1.43
  -4   3  15   10.55    1.76
  -4   3  16   36.33    2.32
  -4   3  17   14.07    2.15
  -4   3  18    2.35    2.14
  -4   4  16   -0.98    1.79
  -3  -3  15   68.45    2.66
  -3  -3  16    1.30    1.75
  -3  -2  12    0.53    1.23
  -3   0   9   67.43    1.79
  -2  -5  14    1.91    1.53
  -2  -4  11   77.52    2.16
  -2  -3   9   28.25    1.37
  -2   6   4    0.16    0.38
  -1  -7  15   29.75    2.02
  -1  -6  11    1.48    1.10
   0  -9  19    1.32    2.14
   0  -8  13    1.70    1.24
   0  -7  10   39.65    1.53
   1  -8   9   38.37    1.23
   1   3  -3    0.11    0.46
   2  -4   0   46.86    0.39
  -3  -3  19   -0.07    2.37
  -3  -2  13   61.28    2.24
  -3  -1  11   16.26    1.36
  -2  -5  15   75.83    2.68
  -1  -7  16    0.92    1.66
  -1  -6  12   65.86    2.06
  -1  -5   9   94.31    2.00
   0  -8  14   16.55    1.69
   1  -7   7   46.23    1.21
   1  -6   5   19.19    0.73
   2  -2  -2  740.02    2.88
  -3  -2  14   -0.33    1.45
  -3  -2  15   51.17    2.33
  -3   0  10    5.59    1.04
  -3   1   9    4.01    0.92
  -2  -5  16   28.55    2.20
  -2  -5  17    2.84    1.93
  -2  -5  18   46.85    2.74
  -2  -5  19   -0.61    2.20
  -2  -4  12   45.86    1.91
  -2  -2   8    1.58    0.83
  -1  -7  17    3.80    1.42
  -1  -7  18    3.39    2.05
  -1  -7  19   10.59    2.45
   0  -8  15    4.23    1.62
   0  -5   6  292.08    2.55
  -3  -2  16    5.93    1.82
  -3  -2  17    0.20    1.85
  -3  -2  18    0.76    2.02
  -3  -2  19    0.59    2.26
  -3  -1  12    0.08    0.81
  -2  -4  13   30.85    1.80
  -2  -3  10  106.54    2.24
  -1  -6  13   11.02    1.45
  -1  -5  10    4.75    1.01
  -1  -3   6   54.99    1.26
   0  -8  16    0.60    1.55
   0  -7  11   23.58    1.30
   0  -3   3  596.07    2.62
   1  -9  14    0.28    1.16
   1  -8  10    4.03    0.82
   1  -4   2  256.91    1.27
   1   2  -3  515.10    2.78
   2  -8   7   49.15    1.05
  -3  -1  13  189.13    3.18
  -3  -1  14   -1.67    1.39
  -3  -1  19   23.88    2.47
  -3   0  11   -0.77    0.94
  -3   1  10   12.30    1.11
  -3   5   9   31.87    1.31
  -2  -4  14   56.76    2.27
  -2   1   5   -0.37    0.45
  -1  -6  14    2.11    1.41
   0  -8  17    0.40    1.67
   0  -8  18    2.61    1.93
   0  -8  19   25.02    2.44
   1  -9  15    8.63    1.38
   1   0  -2    1.86    0.30
   2  -1  -3 1749.96    5.05
  -3  -1  15   51.26    2.23
  -3  -1  16  125.58    3.22
  -3  -1  17    5.17    1.88
  -3  -1  18    0.92    1.85
  -3   0  12    1.34    1.10
  -3   0  19    0.51    2.03
  -3   3   9    0.44    0.77
  -3   4   9    9.92    0.91
  -2  -4  15   16.93    1.73
  -2  -4  16   22.58    2.03
  -2  -4  17    0.17    1.84
  -2  -4  18    9.45    2.15
  -2  -4  19   10.98    2.38
  -2  -4  20    1.68    2.43
  -2  -3  11    5.69    0.86
  -2  -2   9   63.57    1.66
  -2   0   6  984.70    4.71
  -2   3   4   28.97    0.70
  -1  -6  15    8.91    1.59
  -1  -6  16   34.53    2.18
  -1  -5  11   51.59    1.73
   0  -7  12    9.16    1.16
   0  -6   9    4.45    0.83
   1  -9  16    2.63    1.41
   1  -9  17    0.73    1.51
   1  -9  18    0.50    1.87
   1  -9  19    3.03    2.10
   1  -8  11   13.84    1.20
   2  -7   5   20.81    0.66
   2  -6   3  227.36    1.27
  -3   0  13  115.50    2.60
  -3   0  14   15.08    1.63
  -3   0  15    1.33    1.45
  -3   0  16    3.51    1.59
  -3   0  17   39.09    2.33
  -3   0  18    6.85    2.05
  -3   1  11    7.19    1.07
  -3   1  19   30.43    2.61
  -3   2  10    3.67    0.94
  -3   2  19    0.12    2.00
  -3   5  10    6.11    0.94
  -2  -3  12   23.37    1.50
  -1  -6  17   26.54    2.10
  -1  -6  18    2.66    1.85
  -1  -6  19    4.48    1.68
  -1  -2   5    1.86    0.48
   0  -7  13    4.59    1.20
  -3   1  12    8.46    0.95
  -3   1  13    2.67    1.21
  -3   1  14    3.33    1.28
  -3   1  16   -0.59    1.48
  -3   1  18    1.23    1.87
  -3   2  11   15.15    1.20
  -3   2  18    0.89    1.90
  -3   3  10   66.53    1.70
  -3   3  18    1.95    1.96
  -3   4  10  155.60    2.37
  -3   4  11   -0.15    1.08
  -3   5  11   22.48    1.28
  -3   5  12   76.65    2.00
  -2  -3  13    1.66    1.25
  -2  -3  20    7.13    2.48
  -2  -2  10   29.47    1.34
  -1  -5  12  510.48    4.70
  -1  -4   9   47.65    1.44
   0  -7  14    2.69    1.25
   0  -4   5  166.94    1.72
   1  -8  12   57.99    1.69
   3  -3  -3   12.05    0.57
  -3   1  15    2.46    1.34
  -3   2  12   -0.12    1.04
  -3   2  13   14.06    1.38
  -3   2  14    1.83    1.27
  -3   2  15   20.05    1.71
  -3   2  16    8.00    1.65
  -3   2  17    6.32    1.71
  -3   3  11    5.93    1.02
  -3   3  12    5.36    1.12
  -3   3  15   -0.21    1.57
  -3   3  16    5.01    1.65
  -3   3  17   17.10    1.89
  -3   4  12    3.53    1.12
  -3   4  13  163.69    2.86
  -3   4  14   69.94    2.20
  -3   4  15   52.19    2.16
  -3   4  16   14.68    1.82
  -2  -3  14   58.21    1.97
  -2  -3  15  140.33    3.11
  -2  -3  16    8.11    1.75
  -2  -3  17   24.05    2.11
  -2   2   5  100.08    1.34
  -2   6   5   22.82    0.69
  -1  -5  13  278.83    3.72
  -1  -5  20   -0.39    2.20
  -1  -1   4  258.03    1.94
  -1   1   2  236.31    1.31
   0  -7  15    9.42    1.50
   0  -7  16   17.21    1.74
   0  -7  17    2.16    1.68
   0  -7  18    2.26    1.87
   0  -7  19    1.23    2.05
   0  -6  10   95.07    1.91
   0   5  -2  231.29    1.59
   1  -8  13    0.45    1.17
   1  -6   6    6.39    0.57
   3  -4  -2  477.02    2.19
  -3   3  13    2.56    1.12
  -3   3  14   34.32    1.72
  -2  -2  19   -0.67    1.94
  -2  -2  20    8.42    2.39
  -2  -1   9  147.93    2.24
  -2   1   6    6.62    0.63
  -1  -5  14   44.97    1.75
  -1  -5  15    2.00    1.40
  -1  -5  16   48.25    2.26
  -1  -5  17    7.58    1.82
  -1  -5  18    3.48    1.88
  -1  -5  19    2.94    1.97
  -1  -4  10   10.34    1.02
   0   4  -2   -0.06    0.32
   1  -8  14    0.40    1.12
   1  -7   9    9.77    0.82
   1   1  -3 3655.36    6.64
  -2  -2  13  486.84    4.76
  -2  -2  14  128.64    2.79
  -2  -2  17   26.43    2.09
  -2  -2  18    3.02    1.89
  -2  -1  20    4.73    2.37
  -2   3   5   56.61    1.03
  -1  -4  11  108.37    2.16
   0  -6  11   42.76    1.48
   1  -8  15    0.85    1.25
   1  -8  16    6.90    1.52
   1  -8  17    1.46    1.55
   1  -8  18    5.44    1.77
  -2  -2  15   -0.89    1.00
  -2  -2  16    5.96    1.23
  -2  -1  10    5.56    0.89
  -2  -1  19   21.06    2.32
  -1  -4  19    6.62    2.05
  -1  -4  20    7.43    2.45
  -1  -2   6    3.00    0.58
   0  -6  12   13.55    1.22
   1  -7  10    6.31    0.83
   2  -8   9    1.39    0.71
   3  -7   3   23.41    0.40
  -2  -1  11   18.32    1.19
  -2  -1  12   33.59    1.47
  -2  -1  17    6.82    1.71
  -2  -1  18    0.27    1.32
  -2   0  19   16.09    2.22
  -2   2   6   22.98    0.80
  -2   4   5   44.86    0.86
  -1  -4  12   86.41    1.97
  -1  -4  17   32.22    2.13
  -1  -4  18    1.70    1.85
   0  -6  13    3.98    1.15
   0  -6  14   17.10    1.46
   0  -6  15    1.05    1.25
   0  -6  17    6.01    1.63
   0  -6  18    5.73    1.87
   0  -6  19    4.26    1.91
   0  -4   6  226.84    2.10
   0  -3   4  877.91    3.34
   1  -6   7    0.43    0.61
   2  -7   6   17.09    0.67
  -2  -1  13  165.41    2.85
  -2  -1  14   40.04    1.84
  -2  -1  15    6.86    1.43
  -2  -1  16    7.67    1.22
  -2   0   9  149.87    2.11
  -2   0  18    4.31    1.84
  -2   1  19   23.07    2.24
  -2   2  19    0.06    1.97
  -2   3  19    0.23    1.94
  -1  -4  14   78.79    2.11
  -1  -4  15  129.23    2.85
  -1  -4  16   -0.77    1.06
  -1  -3   9  151.34    2.18
   0  -6  16    2.72    1.08
   0  -5   9   64.07    1.49
   0   3  -2  135.22    1.04
   1  -7  11    4.18    0.86
  -2   0  10  231.90    2.76
  -2   0  16   37.71    2.01
  -2   0  17    7.09    1.30
  -2   1  18    8.63    1.78
  -2   2  18    0.54    1.77
  -2   3   6   86.99    1.29
  -2   3  18    0.33    1.79
  -2   4  17    6.05    1.79
  -1  -3  10  124.40    2.11
  -1  -3  18   -0.02    1.69
   0  -5  10   14.44    0.99
   1  -7  12    3.49    0.94
   1  -7  18    1.66    1.66
   1  -7  19    0.58    1.92
   2  -8  10    0.40    0.67
  -2   0  11    1.08    0.62
  -2   0  12    6.45    1.07
  -2   0  13   -0.28    1.01
  -2   0  14   33.87    1.69
  -2   0  15   20.29    1.57
  -2   1   9  392.00    3.29
  -2   1  16    7.44    1.55
  -2   2   7  208.52    2.13
  -2   2  17    1.58    1.60
  -2   3  17    2.73    1.65
  -2   4   6   22.62    0.74
  -2   4  16    3.62    1.57
  -1  -3  11   16.36    1.13
  -1  -3  17    8.00    1.74
  -1  -2  20   12.86    2.29
   0  -5  18    0.64    1.69
   0  -5  19    0.08    1.92
   1  -7  13    9.17    1.16
   1  -7  14   -0.75    1.10
   1  -7  15   -0.08    1.24
   1  -7  16   12.95    1.56
   1  -7  17    1.39    1.55
   2  -8  11    0.96    0.77
   2  -8  19    2.12    2.11
   2  -1  -4   34.71    0.80
  -2   1  14   41.51    1.76
  -2   1  15   24.74    1.65
  -2   2  16   14.42    1.64
  -2   3   7   17.31    0.84
  -2   3  16   16.28    1.72
  -2   4  15    1.92    1.36
  -2   5   7   59.70    1.20
  -1  -3  12   99.88    2.13
  -1  -3  13  290.10    3.59
  -1  -3  15   13.37    1.53
  -1  -3  16   28.96    1.63
  -1  -2  19    8.92    1.96
  -1  -1  20   12.20    2.38
   0  -5  11    3.11    0.87
   0  -5  12    0.19    0.94
   0  -5  16    3.27    1.40
   0  -5  17   81.91    2.67
   0  -4  20   -1.03    1.93
   1  -5   5   61.42    0.98
   2  -8  12  107.45    2.01
   2  -8  18    2.43    1.64
   2  -2  -3  182.75    1.42
   3  -5  -1    3.03    0.24
   4  -5  -3   13.73    0.54
  -2   1  11    6.66    0.94
  -2   1  12   41.23    1.53
  -2   1  13   17.87    1.30
  -2   2   9  392.51    3.23
  -2   2  14    2.30    1.18
  -2   2  15   18.64    1.50
  -2   3  14   23.27    1.63
  -2   3  15    8.01    1.43
  -2   4   7   99.10    1.45
  -2   4  14    7.83    1.29
  -2   5  12    0.36    1.13
  -2   5  13   36.29    1.62
  -1  -2  17   22.84    1.84
  -1  -2  18   -0.08    1.26
  -1  -1  19    4.24    1.97
  -1   0   4  965.01    3.40
   0  -5  13   70.18    1.97
   0  -5  14    1.02    1.19
   0  -5  15   41.07    1.87
   0  -4  19    0.72    1.85
   1  -6  19    1.09    1.80
   2  -8  13    5.16    1.03
   2  -8  14   -0.22    1.05
   2  -8  15    3.96    1.23
   2  -8  16    5.58    1.39
   2  -8  17    3.56    1.40
   2  -7   7   32.90    0.87
   2  -6   4   53.77    0.76
  -2   2  10   62.33    1.53
  -2   2  11   -0.03    0.83
  -2   2  12   16.67    1.17
  -2   2  13   11.31    1.22
  -2   3  13   11.64    1.22
  -2   4  12    0.28    1.05
  -2   4  13    0.99    1.07
  -2   5   9    6.11    0.86
  -2   5  10   43.38    1.40
  -2   5  11   43.28    1.43
  -1  -2   9   17.46    0.95
  -1  -2  16   12.81    1.63
  -1  -1  18    2.59    1.74
  -1   0  19    6.25    2.00
   0  -4  18   56.16    2.49
   0  -3   5  354.74    2.28
   1  -6   9    4.96    0.71
   1  -6  18    0.04    1.69
   1  -3   1  111.30    0.54
  -2   3   9   21.88    0.98
  -2   3  10    0.28    0.74
  -2   3  11    3.58    0.87
  -2   3  12    8.16    1.05
  -2   4   9   -0.28    0.62
  -2   4  10    0.03    0.73
  -2   4  11   43.11    1.40
  -1  -2  10    0.73    0.75
  -1  -2  11  230.11    2.84
  -1  -2  14   24.52    1.54
  -1  -2  15   20.05    1.55
  -1  -1  17    0.34    1.50
  -1   0  18    0.78    1.62
  -1   1   3 2660.67    4.77
  -1   1  19    4.52    1.97
  -1   2  19    4.43    2.04
  -1   3  19   14.64    2.22
   0  -4  17    4.58    1.62
   0  -2   3  389.49    1.85
   0   5  -3 1067.05    3.40
   0   6  -3    4.27    0.44
   1  -6  10    1.17    0.74
   1  -6  17    0.80    1.55
   1  -4   3  223.68    1.35
   1   0  -3   15.46    0.43
   2  -7  19   -1.34    1.81
  -1  -1   7   16.19    0.78
  -1  -1  16    8.62    1.52
  -1   1  18    0.01    1.69
  -1   2  18    1.08    1.66
  -1   3  18   -0.27    1.75
   0  -4   9  533.51    3.74
   0  -4  15  264.51    3.75
   0  -4  16   73.98    2.44
   0  -3  19   83.40    3.04
   1  -6  11   39.58    1.35
   1  -6  12    2.67    0.92
   1  -6  13   16.88    1.24
   1  -6  14    0.89    1.12
   1  -6  15   19.76    1.56
   1  -6  16    1.12    1.32
   1  -5   6   42.64    0.92
   1  -1  -2  242.85    1.24
   1   1  -4  276.30    1.91
   2  -7  18   -0.09    1.58
   2  -3  -2  180.19    1.12
  -1  -1  15    2.85    1.28
  -1   0   5  380.49    2.32
  -1   0  17    0.37    1.08
  -1   1  17   -0.58    1.38
  -1   4  17    4.29    1.72
   0  -4  11   64.05    1.63
   0  -4  12  326.45    3.48
   0  -4  13  111.47    2.33
   0  -4  14  330.54    3.91
   0  -3  18   25.29    2.15
   0   2  -2 3311.21    4.51
   0   4  -3   71.72    0.88
   1  -5  19    0.94    1.37
   2  -7   9    0.93    0.60
   2  -7  17    2.34    1.55
   3  -4  -3   98.29    1.02
  -1  -1   9    2.48    0.72
  -1  -1  13   61.28    1.86
  -1  -1  14   21.35    1.27
  -1   0  16    5.73    1.37
  -1   2  17    1.05    1.58
  -1   3  17    1.90    1.59
  -1   4   1  225.85    0.66
   0  -3   6   27.28    0.80
   0  -3  17  173.64    3.45
   0  -2  19   98.43    3.13
   1  -5  18    6.34    1.70
   2  -7  10    7.84    0.90
   2  -7  15    6.27    1.25
   2  -7  16   14.60    1.55
   3  -8  17    6.03    1.67
   3  -8  18   11.81    1.69
  -1  -1  10    6.32    0.80
  -1  -1  12  201.05    2.70
  -1   0  15   29.34    1.63
  -1   1  16    0.06    1.26
  -1   2  16    6.10    1.49
  -1   3  16    0.75    1.40
  -1   4  16    1.99    1.41
   0  -3  16   70.84    2.32
   0  -2  18    4.87    1.78
   0  -1  19   -1.80    1.89
   1  -5   7    8.57    0.63
   1  -5  16    1.86    1.31
   1  -5  17    6.74    1.55
   1  -4  19  161.36    3.82
   2  -7  11    3.44    0.80
   2  -7  12   -0.16    0.85
   2  -7  13   17.71    1.23
   2  -7  14    1.63    1.07
   2  -6   5   -0.34    0.37
   2  -6  19    4.48    1.99
   3  -8   9    1.05    0.66
   3  -7   4   89.01    0.90
  -1   0   6   67.41    1.09
  -1   0  13  116.50    2.31
  -1   0  14   24.09    1.29
  -1   1   4  727.69    2.79
  -1   1  15    0.55    1.22
  -1   2  15    0.60    1.17
  -1   4  15    0.45    1.30
   0  -3   7    0.03    0.51
   0  -3  14   48.00    1.79
   0  -3  15   11.65    1.40
   0  -2  17    1.11    1.52
   0  -1  18    1.79    1.62
   0   0  19   27.29    2.33
   1  -5  15    1.85    1.23
   1  -4  18    5.18    1.72
   2  -6  18   -0.69    1.65
   2  -5   2  272.42    1.11
   3  -8  10   30.15    1.12
   3  -8  14    3.07    1.20
  -1   0   7  239.73    2.17
  -1   0  12   18.10    1.18
  -1   1  14   38.44    1.67
  -1   3  15    0.62    1.18
  -1   4  14    3.90    1.36
   0  -2   4  393.77    2.08
   0   1  19    0.20    1.83
   0   3  -3  591.91    2.29
   1  -5   9    0.51    0.64
   1  -5  13    9.44    1.14
   1  -5  14   13.42    1.32
   1  -3  19    2.24    1.89
   2  -6  17    0.07    1.49
   3  -8  12    2.28    0.86
   3  -8  13  118.49    2.18
  -1   0   9   -1.20    0.62
  -1   0  10  440.40    3.52
  -1   0  11   82.14    1.70
  -1   1  13   38.53    1.58
  -1   2  14   46.04    1.77
  -1   3  14    2.23    1.16
  -1   5  13    4.09    1.15
   0  -3   9   12.64    0.82
   0  -3  10    1.00    0.73
   0  -3  11  159.06    2.34
   0  -2  15    1.03    1.21
   0  -1  17    0.59    1.47
   0   0  18    1.33    1.60
   0   1  18    0.42    1.72
   0   2  18    3.68    1.75
   0   3  18    0.91    1.88
   1  -5  10    2.05    0.74
   1  -5  11   38.87    1.34
   1  -5  12   89.86    1.95
   1  -4   4  619.95    2.53
   1  -4  17    4.50    1.51
   2  -6   6   69.32    1.10
   2  -6  16    7.50    1.46
   2  -5  19    2.29    1.93
   2  -2  -4  102.77    1.13
   3  -7  18    3.83    1.64
   4  -8  18   13.18    1.99
  -1   1   5  157.49    1.47
  -1   1  12  248.49    3.00
  -1   2   3  242.18    1.37
  -1   2  13  184.15    2.80
  -1   3  13   21.26    1.34
  -1   4  13   14.51    1.29
  -1   5   1  248.16    0.70
  -1   5  12    5.31    1.16
   0  -1  16   -0.29    1.35
   0   0  17    9.00    1.68
   0   4  17   -0.30    1.67
   0   5  -4   71.44    0.98
   1  -4  16   -0.84    1.34
   1  -3  18   70.61    2.71
   1  -2  19   87.42    3.12
   2  -6  15   -0.58    1.22
   2  -5  18    3.09    1.75
   3  -7  17    4.94    1.60
  -1   1   6  241.86    1.98
  -1   1  10   41.11    1.27
  -1   1  11   15.44    1.01
  -1   2  12   65.28    1.72
  -1   3  12    0.36    1.05
  -1   4  12   23.97    1.31
   0  -2   5  168.48    1.52
   0  -2  13   43.67    1.64
   0   1  17    0.37    1.54
   0   2  17    3.98    1.65
   0   3  17    1.35    1.65
   1  -4  15   43.87    1.86
   1  -3  17  115.75    2.97
   1  -1  19    4.54    1.98
   1   0  -4  981.17    3.31
   2  -6  14    9.71    1.25
   2  -4  19    0.08    1.84
   3  -7   5   13.89    0.54
   3  -7  16    6.14    1.48
   4  -8  17    0.11    1.45
  -1   1   7   26.31    0.85
  -1   1   9   92.29    1.61
  -1   2  11   15.29    1.04
  -1   5  11    2.61    0.90
   0  -2  12  249.32    3.01
   0  -1   2  177.14    0.97
   0  -1  15    6.20    1.03
   0   0  16    0.60    1.26
   0   4  -4  282.24    1.81
   0   4  16   -0.55    1.49
   1  -4   5  741.95    3.10
   1  -4  14  112.00    2.41
   1  -2  18   12.63    1.84
   1   0  19    1.04    2.06
   2  -6  12   11.29    1.06
   2  -6  13   -0.06    0.98
   2  -5  17   -0.15    1.11
   3  -7  15   42.98    1.82
   3  -6  18    7.03    1.85
   4  -8  16   11.36    1.50
  -1   2   4    7.28    0.37
  -1   2  10    8.62    0.85
  -1   3  11   11.59    0.99
  -1   4  11   17.62    1.08
   0  -2   6   17.31    0.67
   0  -2  11    2.36    0.84
   0  -1  14   31.70    1.57
   0   0  15    1.62    1.22
   0   1  16    0.71    1.00
   0   2  16    0.51    1.38
   0   3  16    0.35    1.46
   1  -4  13    0.11    1.02
   1  -3  16    0.25    0.99
   1  -2  -1  113.57    0.56
   1  -2  17    6.41    1.69
   1  -1  18   26.38    2.16
   2  -6   9   60.13    1.32
   2  -6  10    2.51    0.74
   2  -6  11   22.36    1.11
   2  -5  16    3.34    1.43
   2  -4  18    2.72    1.78
   2  -3  19    1.07    1.94
   3  -7  14   76.84    2.06
   3  -4  -4  106.78    1.10
   4  -8  15    5.13    1.27
   4  -7  18    4.08    1.77
  -1   2   9   22.70    0.96
  -1   3  10    7.32    0.84
  -1   4  10   20.99    1.05
  -1   5   9   42.40    1.29
  -1   6   8    3.10    0.76
   0  -2   7  168.42    1.82
   0  -2   9   21.56    0.96
   0  -2  10   17.42    0.85
   0  -1  13   23.90    1.35
   0   1  15   19.38    1.53
   0   4  15    5.77    1.44
   1  -4   6   11.73    0.60
   1  -4  11    8.26    0.94
   1  -4  12  100.85    2.02
   1  -3  15   32.84    1.72
   1   0  18    0.33    1.76
   2  -5  15   11.58    1.40
   2  -4  17    2.64    1.54
   3  -7   6   12.69    0.61
   3  -7  13   11.96    1.18
   3  -6  17   29.46    1.94
   4  -8  14   -0.53    1.08
  -1   2   5  368.71    2.18
  -1   2   6    2.18    0.46
  -1   2   7   36.95    0.95
   0  -1  12    0.44    0.87
   0   0  14    8.88    1.23
   0   2  -3  377.90    1.75
   0   2  15   22.24    1.55
   0   3  15    1.82    1.25
   1  -4   7  647.17    3.46
   1  -4   9  176.01    2.14
   1  -4  10   45.02    1.31
   1  -3  14    2.69    1.16
   1  -2  16    1.17    1.41
   1  -1  -3 2644.43    4.59
   1  -1  17    7.78    1.69
   1   1  18    7.07    1.83
   1   2  18    2.73    1.87
   2  -5  14   21.75    1.46
   2  -3  -3   73.41    0.81
   2  -3  18    3.76    1.85
   3  -7  11   -0.11    0.79
   3  -7  12   72.86    1.77
   3  -6  16    0.15    1.38
   3  -5  -2    6.29    0.26
   3  -5  18   15.62    2.06
   4  -8  13    1.82    1.00
   4  -7  17    1.04    1.61
   5  -8  17    2.41    1.66
  -1   6   2  214.95    1.03
   0  -1  11   13.58    1.01
   0   0  13   36.18    1.54
   0   1  14   26.73    1.54
   0   2  14    6.46    1.21
   0   3  -4  911.15    3.13
   0   3  14    2.61    1.35
   0   4  14    1.09    1.25
   1   0  17    5.28    1.68
   1   3  17    1.33    1.68
   2  -5   3  106.90    0.91
   2  -5  13   11.36    1.19
   2  -4  16   -0.73    1.37
   3  -7   8   38.90    1.03
   3  -7   9   18.04    0.87
   3  -7  10    0.21    0.70
   3  -6  15   -0.45    1.17
   4  -8  11    5.35    0.95
   4  -8  12    1.72    0.89
   4  -7  16    0.11    1.44
  -1   3   4   24.24    0.59
  -1   3   6   67.45    1.14
  -1   4   2  368.07    1.34
   0  -1   3   18.50    0.43
   0  -1  10   25.72    1.09
   0   5  13   17.06    1.42
   1  -1  16    0.93    1.31
   1   1  17   -0.02    1.53
   1   2  17   23.58    1.98
   2  -3  17    5.98    1.69
   2  -2  18    2.11    1.83
   3  -5  17    5.43    1.71
   4  -8   9   29.18    1.06
   4  -8  10   17.35    0.95
   4  -6  18   37.67    2.40
   5  -8  16    1.26    1.41
  -1   3   5   42.24    0.80
  -1   4   6  205.71    1.85
  -1   5   6   28.40    0.85
  -1   6   3    1.02    0.29
  -1   6   4   48.48    0.78
   0  -1   9   12.15    0.84
   0   0  12   14.21    0.93
   0   1  -2  182.12    0.98
   0   2  13   -0.14    1.06
   0   3  13    1.41    1.03
   0   4  13   16.67    1.37
   1  -3   2  183.85    0.98
   1  -3  12   30.14    1.34
   1  -2  14   19.25    1.46
   1  -1  15    3.31    1.27
   1   0  16   23.51    1.80
   1   3  16   16.15    2.01
   1   4  16    6.37    1.71
   2  -5  12  128.34    2.26
   2  -4  15    0.18    0.90
   2  -1  18    1.04    1.88
   3  -6  14    1.96    1.17
   3  -5  16    0.66    1.41
   3  -4  18    0.32    1.76
   4  -7  15   30.68    1.75
   4  -6  17    3.83    1.68
   5  -8  15    8.02    1.40
  -1   4   5   85.41    1.12
  -1   5   2  374.65    1.37
   0  -1   4  566.06    2.42
   0   0  11   20.83    1.12
   0   1  12   22.66    1.29
   0   5  12   -0.20    1.01
   1  -3  11   15.68    1.05
   1   1  16   30.02    1.88
   1   2  16   23.10    1.87
   2  -5  11    5.00    0.88
   2  -4  14    5.75    1.25
   2  -3  16    3.09    1.38
   2   0  18   -0.10    1.94
   3  -6  13   61.36    1.85
   4  -7  14    0.85    1.18
   5  -8  14    2.11    1.32
   5  -7  17   13.30    2.04
  -1   4   4   -0.43    0.23
  -1   5   3    4.15    0.34
   0  -1   5   -0.12    0.34
   0  -1   6  182.43    1.73
   0   0  10  324.04    3.04
   0   2  12   15.26    1.19
   0   3  12   42.58    1.65
   0   4  12   17.60    1.28
   1  -2  13    7.10    1.11
   1  -1  14   13.93    1.37
   1   0  15   14.40    1.50
   1   4  15   13.44    1.71
   2  -5   4   75.62    0.91
   2  -5   9    6.92    0.77
   2  -5  10   55.65    1.42
   2  -3  15   21.81    1.60
   2  -1  17    8.73    1.80
   3  -6  12  110.84    2.19
   3  -5  15    2.71    1.40
   3  -4  17    1.02    1.24
   3  -3  18   -0.75    1.80
   4  -6  16    6.11    1.61
   0   1  11   43.49    1.41
   0   5  11    0.94    0.95
   1  -3   9   85.37    1.57
   1  -2  12    1.60    0.91
   1   1  15    4.82    1.36
   1   2  15   17.02    1.64
   1   3  15    9.28    1.60
   1   5  14    0.37    1.47
   2  -5   5   92.13    1.16
   2  -4  -1   70.44    0.42
   2  -4  13    5.14    1.10
   2   0  17    0.45    1.72
   2   1  17    0.49    1.71
   2   2  17    0.17    1.83
   3  -4  16    1.92    1.49
   4  -7  13   27.56    1.44
   4  -5  17    1.53    1.68
   5  -8  13   -0.04    1.05
   5  -7  16    1.58    1.57
   0   0   9   34.62    1.12
   0   2  -4  405.82    2.06
   0   2  11    1.76    0.89
   0   4  11   -0.14    0.89
   1  -3   3   62.41    0.74
   1  -1  13   12.34    1.21
   1   0  14   33.79    1.67
   1   4  14    1.40    1.55
   2  -5   6    9.80    0.57
   2  -3  14    8.34    1.31
   2  -1  16    3.56    1.61
   2   4  16    6.29    2.17
   3  -6  11    7.73    0.97
   3  -5  14    0.59    1.19
   3  -3  17    1.38    1.63
   4  -7  12   45.11    1.60
   4  -6  15    0.50    1.35
   5  -8  12    5.87    1.23
   5  -6  17    4.81    1.69
   0   1  10  205.86    2.48
   0   3  11   28.49    1.27
   1  -3   7  253.56    2.23
   1  -1  -4  737.58    2.75
   1   1  14    3.31    1.24
   1   3  14    1.14    1.30
   2  -3  -4   30.38    0.61
   2  -2  15    1.51    1.28
   2   0  16    0.53    1.60
   2   3  16    0.73    1.71
   3  -6   2   25.04    0.42
   3  -6  10   89.26    1.75
   3  -4  15    1.01    1.39
   4  -7  11    0.32    0.90
   4  -5  16    5.75    1.71
   5  -7  15   -0.37    1.31
   0   2  10    2.50    0.80
   0   5  10    9.87    1.03
   0   6   9    4.39    0.99
   1  -3   4   75.66    0.93
   1  -3   5   88.90    1.14
   1  -3   6  371.94    2.46
   1  -2  10   20.26    1.03
   1  -1  12   27.53    1.33
   1   0  13    7.39    1.19
   1   5  13    5.71    1.37
   2  -4  11    5.79    0.91
   2  -3  13   17.09    1.34
   2  -1  15    2.01    1.32
   2   1  16    3.03    1.70
   2   2  16    9.12    1.83
   3  -6   9    2.11    0.70
   3  -5  13    0.28    0.81
   3  -3  16    5.18    1.66
   4  -7  10  255.94    2.86
   4  -6  14    0.48    1.16
   4  -4  17    0.27    1.83
   5  -8  11   10.47    1.04
   5  -7  14   -0.09    1.28
   5  -6  16   -0.24    1.71
   0   3  10   71.15    1.64
   0   4  10   77.71    1.72
   1   1  13    7.81    1.23
   1   4  13    0.45    1.22
   2  -4  10   90.93    1.78
   2  -2  14   35.67    1.72
   2   4  15    6.46    1.78
   3  -6   8   39.79    1.10
   3  -5  -3   35.69    0.54
   3  -5  12  129.78    2.40
   3  -4  14    3.52    1.28
   3  -1  17    0.18    1.37
   3   0  17    0.30    1.99
   4  -6  13    2.99    1.16
   4  -5  15    1.05    1.49
   0   0   6   30.67    0.83
   0   1  -3   18.70    0.44
   0   2   9    1.57    0.70
   0   5   9  172.53    2.32
   1  -2   9  183.63    2.24
   1  -1  11   30.30    1.28
   1   0  12    6.74    1.09
   1   2  13    2.00    1.11
   1   3  13    8.99    1.27
   1   5  12    2.75    1.43
   2   0  15    0.14    1.00
   2   1  15   10.16    1.64
   2   2  15    0.24    1.57
   2   3  15   27.10    2.05
   2   5  14   10.86    1.97
   3  -6   3    0.09    0.30
   3  -6   6    0.44    0.53
   3  -3  15   19.73    1.74
   3  -2  16    0.43    1.21
   3   1  17   -0.02    1.85
   4  -4  16    5.31    1.76
   4  -3  17    7.17    1.96
   5  -7  13    8.82    1.31
   5  -6  15    0.12    1.54
   6  -7  15    2.39    1.56
   0   3   9  171.12    2.23
   0   4   9  163.27    2.23
   1  -2  -2 1047.77    2.30
   1   1  12    1.99    1.05
   1   4  12   -0.21    1.25
   2  -4   9  270.92    2.73
   2  -2  13    6.42    1.22
   2  -1  14    0.59    0.91
   3  -6   4    1.63    0.38
   3  -6   5  278.02    2.00
   3  -5  11    8.48    1.05
   3  -4  13    7.13    1.26
   3  -1  16   10.23    1.87
   4  -7   8    1.18    0.65
   4  -6  12   14.63    1.28
   4  -5  14    0.97    1.39
   4  -2  17    0.26    2.13
   5  -5  16    1.33    1.83
   1  -1  10  209.52    2.58
   1   0  11   11.69    1.05
   1   2  12    1.47    1.05
   1   3  12    1.77    1.10
   2   0  14    2.87    1.32
   2   4  14    8.94    1.70
   3  -3  14    5.61    1.41
   3  -2  15   18.30    1.78
   3   0  16    8.55    1.91
   3   1  16    0.40    1.87
   3   2  16    3.21    2.04
   4  -4  15    1.50    1.58
   4  -3  16    1.64    1.79
   5  -7  12   14.04    1.31
   5  -6  14    2.10    1.42
   6  -7  14    1.75    1.38
   0   0   4 1843.91    4.43
   0   3   8   52.87    1.34
   0   5   8  139.80    1.99
   1   5  11    6.13    1.18
   2  -2  12   73.08    1.95
   2  -1  13    6.59    1.26
   2   1  14    2.25    1.30
   2   2  14   -0.20    1.41
   2   3  14    1.68    1.37
   2   5  13    0.40    1.50
   3  -4  12    8.86    1.20
   3  -1  15   -0.46    1.58
   3   4  15    0.64    2.03
   4  -6  11    6.90    1.10
   4  -5  13    1.31    1.24
   5  -5  15    0.01    1.55
   0   0   3 1290.97    3.22
   0   1  -4  590.34    2.50
   0   4   8   -0.19    0.65
   1   1  11   27.60    1.32
   1   4  11    4.37    1.11
   2  -3  10  186.38    2.50
   2   0  13    5.68    1.24
   3  -3  13    2.64    1.23
   3  -2  14   21.47    1.74
   3   0  15   -0.13    1.64
   3   3  15    9.75    2.07
   4  -7   3  211.02    1.42
   4  -7   4  324.80    1.99
   4  -7   5  311.81    2.17
   4  -4  14   -0.29    1.40
   4  -3  15    2.34    1.58
   4  -2  16   10.17    1.94
   5  -7  11    1.02    1.01
   5  -6  13    6.67    1.34
   5  -4  16    0.52    1.81
   6  -6  15    3.40    1.81
   1   2  11    5.79    1.04
   2  -2  11   47.92    1.57
   2  -1  12   47.84    1.74
   2   1  13    4.28    1.30
   2   3  13    1.61    1.29
   2   4  13   -0.34    1.34
   3  -5   9  240.01    2.67
   3  -4  11    0.03    0.92
   3   1  15   10.14    1.87
   3   2  15   21.38    2.11
   3   5  14    0.35    1.96
   4  -6  10   67.53    1.71
   4  -1  16   -0.06    1.85
   4   0  16    2.40    2.00
   5  -3  16    0.42    2.00
   1   1  10    7.40    0.95
   1   5  10   14.76    1.24
   2  -4  -2  306.51    1.19
   2  -3   9   57.32    1.45
   2   2  13   37.25    1.82
   2   5  12    1.10    1.36
   3  -5   8   56.99    1.41
   3  -1  14   -0.47    1.42
   3   4  14   19.26    2.13
   4  -2  15    7.28    1.85
   5  -7  10   17.61    1.19
   5  -5  14    0.09    1.44
   5  -4  15   30.52    2.24
   6  -7  12    8.70    1.51
   6  -6  14    1.91    1.66
   7  -7  14    3.19    1.63
   0   1   5  824.61    3.43
   1   0   9    1.97    0.75
   1   4  10    3.86    1.02
   1   6   9    1.48    1.17
   2  -4   5   64.53    1.06
   2   0  12   31.88    1.59
   3  -3  12   11.68    1.27
   3  -2  13   43.15    1.87
   3   0  14    2.38    1.54
   3   1  14   -0.33    1.46
   3   2  14   -0.26    1.57
   3   3  14    3.20    1.79
   4  -6   9    3.93    0.85
   4  -4  13    1.64    1.24
   4  -3  14   -1.13    1.46
   4  -1  15   10.92    2.02
   5  -7   9    0.78    1.02
   5  -6  12   55.03    1.91
   6  -5  15    0.41    1.84
   0   2   6   79.68    1.28
   1   3  10  110.53    2.15
   2  -2  10   14.10    1.04
   2  -1  11   -0.50    0.93
   2   1  12    1.70    1.19
   2   2  12    1.19    1.17
   2   3  12    7.95    1.39
   2   4  12    1.19    1.26
   3  -4  10  154.30    2.42
   3  -1  13    0.04    1.28
   3   5  13   10.30    1.92
   4  -5  11  116.90    2.37
   4   0  15    0.92    1.97
   4   1  15    0.20    1.98
   4   2  15    0.40    2.19
   5  -5  13    2.60    1.45
   5  -4  14    1.04    1.58
   5  -3  15    8.12    2.03
   6  -6  13   11.07    1.71
   7  -7  13   12.28    1.74
   2  -4   4  252.17    1.80
   2   5  11    0.13    1.43
   3  -3  11  222.65    3.09
   3   4  13   17.22    2.00
   4  -6   8    0.38    0.71
   4  -4  12    2.36    1.29
   4  -3  13    6.85    1.47
   4  -2  14    5.89    1.60
   5  -6  11    9.18    1.28
   5  -2  15    3.34    1.98
   6  -7  11   28.04    1.57
   6  -5  14   21.99    2.12
   6  -4  15   17.63    2.37
   7  -6  14   55.47    2.73
  -1   6  -3    4.18    0.33
   0   1   4   58.55    0.88
   1  -2  -4    7.64    0.40
   1  -2   4   22.03    0.59
   1   2   9    1.29    0.83
   1   4   9    1.93    0.88
   2  -2   9  373.46    3.39
   2   0  11    1.83    1.03
   3  -4   9   13.26    1.02
   3   0  13    2.53    1.36
   3   1  13    4.95    1.56
   3   2  13    0.48    1.44
   3   3  13   24.68    1.99
   4  -1  14   31.10    2.15
   4   3  14    7.79    2.17
   5  -7   8  289.92    2.92
   5  -5  12    1.25    1.27
   5  -1  15    2.82    2.08
   7  -7  12    3.54    1.46
  -1   5  -3   54.55    0.70
  -1   6  -4    8.59    0.45
   0   0  -2    9.77    0.28
   0   2   5    0.38    0.41
   0   6   5    0.03    0.51
   1   6   8    4.31    0.96
   2  -4  -3  260.11    1.37
   2  -4   3   10.46    0.45
   2   1  11    4.00    1.15
   2   2  11    1.87    1.13
   2   3  11    1.90    1.22
   2   4  11   29.98    1.69
   2   6  10   15.55    1.52
   3  -1  12    0.20    1.23
   3   5  12    2.16    1.68
   4  -6   7   92.00    1.62
   4  -2  13   25.66    1.85
   4   0  14   -1.38    1.76
   4   1  14    9.02    2.02
   4   2  14   16.62    2.23
   5  -6  10  230.39    3.12
   5  -4  13    1.13    1.52
   5  -3  14   -0.18    1.27
   6  -7  10   22.73    1.44
   6  -6  12    3.10    1.49
   6  -4  14    0.17    1.81
   7  -6  13    0.15    1.77
  -1   5  -4  174.88    1.38
  -1   5  -2  186.34    0.97
  -1   7  -4    9.04    0.44
  -1   7  -3   12.91    0.42
   1  -1   6    0.05    0.51
   1   1   8   11.15    0.89
   3  -3  10    1.54    0.95
   3  -2  11    3.30    1.15
   3   4  12    3.56    1.64
   4  -4  11    1.01    1.11
   4  -3  12   12.71    1.50
   4   4  13    1.97    1.95
   5  -7   7  223.41    2.47
   5  -2  14   10.13    2.04
   6  -5  13    5.76    1.31
   7  -7  11    0.56    1.25
   0   0  -3 1392.14    3.44
   0   3   5   96.06    1.34
   0   5   5    2.55    0.53
   1   5   8   99.62    1.97
   2  -2   8  139.11    2.06
   2   5  10   26.68    1.59
   3  -5   5    1.00    0.48
   3  -4   8   -1.03    0.72
   3   0  12    0.75    0.97
   3   1  12    3.75    1.41
   3   2  12    3.21    1.43
   3   3  12    3.07    1.58
   4  -5   9   10.68    1.04
   4  -1  13    0.29    1.59
   4   3  13    1.30    1.87
   5  -5  11   10.77    1.40
   5  -3  13    0.46    1.63
   5  -1  14    0.89    2.01
   6  -7   9   90.64    2.09
   6  -6  11   82.10    2.37
   6  -3  14    3.45    2.16
   0   0  -4 1936.74    4.73
   1   3   8  110.72    1.98
   1   6   7   25.33    1.32
   2  -4  -4  188.15    1.38
   2  -4   2    7.19    0.33
   2  -3   6    2.92    0.58
   2   1  10   18.90    1.32
   2   4  10   19.84    1.48
   2   6   9   10.15    1.35
   3   5  11    0.91    1.58
   4  -4  10   17.93    1.34
   4  -2  12   18.53    1.68
   4   0  13    1.20    1.56
   4   1  13    3.36    1.80
   4   2  13   20.23    2.21
   4   5  12   -0.87    1.97
   5  -6   9   49.96    1.66
   5  -4  12    0.38    1.04
   5   0  14   13.52    2.25
   5   1  14   14.87    2.54
   6  -5  12   28.17    2.00
   6  -4  13    1.89    1.82
   7  -6  12   21.80    2.01
   7  -5  13  102.19    3.35
  -1   4  -4  684.13    2.77
   0   2   4  253.52    1.85
   1  -1   5 1121.88    4.29
   2   2  10    5.77    1.13
   2   3  10    0.97    1.11
   3  -3   9    0.86    0.84
   3  -2  10   11.63    1.19
   3   4  11   -0.69    1.49
   4  -5   8   12.23    1.04
   4  -3  11    4.85    1.31
   4   4  12   -0.37    1.84
   5  -2  13    3.17    1.86
   6  -2  14   -0.63    1.63
   7  -7  10    2.48    1.29
   8  -7  11    0.80    1.58
   3   0  11    0.95    0.94
  -8   6  -1   56.98    2.10
  -8   7  -2    0.23    1.42
  -8  10  -6   15.57    2.70
  -7   8  -3    0.10    1.52
  -6   8  -3   83.77    2.55
  -6  10  -6    2.43    2.07
  -5   6  -1   12.23    1.19
  -5   7  -2  184.65    3.05
  -5  11  -8    5.90    2.43
  -3   6  -2   28.40    1.31
  -3   7  -3   30.58    1.49
  -3   9  -6    2.57    1.15
  -2  -3   2   23.51    0.76
  -2  -2   2  347.49    1.78
  -2   3   0  135.42    1.57
  -2   7  -4    8.66    0.92
  -1   7  -5   41.99    1.42
  -1   9  -8    3.22    1.45
  -1  10 -10   -0.05    1.58
  -1  11 -12    0.97    1.80
   0  11 -14    3.47    1.68
   1   4  -4   34.57    0.97
   2   6  -8   17.73    0.99
  -8   8  -3   11.27    1.80
  -7   9  -4    0.06    1.71
  -6   9  -4   18.30    1.99
  -5   5   0   28.35    1.23
  -5   8  -3  198.59    3.40
  -5  10  -6    8.07    2.04
  -4   9  -5   87.40    2.47
  -3   4   0   89.43    1.55
  -3  11  -9    7.25    2.03
  -2   8  -5   19.07    1.45
  -1   8  -6   -0.23    1.03
   0   2  -1    1.74    0.31
   0   7  -6    6.68    1.03
   1   3  -3   -0.01    0.34
   1   8  -9    5.31    1.19
   1   9 -11    2.79    1.22
   3   6 -10  143.14    1.96
  -8   9  -4   20.81    2.17
  -7   4   1    9.79    1.02
  -7  10  -5    6.59    2.32
  -6  11  -7    2.83    2.31
  -5   9  -4    2.94    1.47
  -4   6  -1    1.74    0.91
  -4   7  -2   23.34    1.42
  -4  10  -6    0.58    1.57
  -4  11  -8   25.08    2.52
  -3   8  -4  211.16    3.21
  -3  10  -7    4.31    1.74
  -2  10  -8   12.02    1.81
  -2  11 -10    0.10    1.88
  -1   2   0 2202.97    4.85
   0   9  -9   34.04    1.75
   0  10 -11   -0.45    1.31
   0  11 -13    0.38    1.77
   1   6  -6   98.41    1.80
   1  10 -13    2.39    1.38
   2   8 -11    2.90    0.97
  -8  10  -5   21.81    2.51
  -6  10  -5    3.53    1.87
  -5  11  -7    1.41    2.17
  -4   5   0   19.53    1.05
  -4   8  -3   88.21    2.33
  -3   9  -5   19.62    1.67
  -2   9  -6   67.08    2.25
  -1   9  -7   16.54    1.46
  -1  10  -9   12.90    1.66
  -1  11 -11   14.53    2.00
   0   8  -7    0.20    1.02
   1   7  -7   17.94    1.09
   2   7  -9    2.27    0.82
  -7   7  -1   52.82    1.92
  -7   8  -2   10.18    1.54
  -7  11  -6    0.52    2.27
  -6   7  -1    2.82    1.15
  -6   8  -2    0.12    1.28
  -5  10  -5   -0.24    1.70
  -4   9  -4    5.58    1.45
  -3   3   1 2269.68    6.14
  -3  11  -8    4.25    1.90
  -3  12 -10    4.27    2.32
  -2   7  -3   20.34    1.23
  -2  11  -9    5.59    1.75
  -1   6  -3    4.05    0.83
  -1   7  -4    7.94    0.98
   0  10 -10   -0.07    1.24
   1   9 -10    1.22    1.11
   1  10 -12    4.94    1.45
   3   3  -6    3.98    0.40
  -8   7  -1    4.20    1.28
  -8   8  -2   17.20    1.71
  -8   9  -3   11.94    1.88
  -7   6   0   61.50    1.78
  -7   9  -3    0.12    1.44
  -6   6   0   13.79    1.14
  -6   9  -3    2.51    1.52
  -6  11  -6    1.11    1.55
  -5   7  -1   49.35    1.72
  -5   8  -2   13.26    1.40
  -4   2   2  380.87    2.18
  -3   7  -2    4.00    0.99
  -3  10  -6   16.80    1.82
  -2   8  -4   73.00    2.01
  -2  10  -7    1.00    1.51
  -2  12 -11    5.30    2.11
  -1  -3   1  521.54    2.73
  -1   4  -1   37.97    0.99
  -1  11 -10    0.69    1.48
   0   6  -4  136.56    2.06
   0   9  -8    0.28    1.16
   0  11 -12    4.97    1.63
   1   2  -2  355.04    1.75
   1   8  -8    1.94    0.89
   2   4  -5    3.83    0.49
   2   8 -10    4.81    1.04
   3   5  -8  301.10    2.36
  -8  10  -4    5.19    2.02
  -7   5   1   26.57    1.28
  -7  10  -4    7.14    1.86
  -6   3   2   37.13    0.99
  -6  10  -4    3.55    1.74
  -5   6   0    6.67    0.98
  -5   9  -3   17.69    1.67
  -5  11  -6   -0.42    1.82
  -4  10  -5   14.61    1.74
  -3   6  -1  109.41    1.90
  -3   8  -3  290.36    3.67
  -3  12  -9    3.25    2.08
  -2   2   1 1926.18    4.58
  -1   8  -5   33.88    1.33
  -1  10  -8    5.01    1.41
  -1  12 -12   20.63    2.33
   0   4  -2    0.28    0.51
   0   7  -5   29.05    1.25
   2   6  -7   29.29    1.05
   3   6  -9  278.53    2.48
   4  -1  -6    1.75    0.35
  -7  11  -5   38.72    2.75
  -6  11  -5   17.17    2.13
  -5   5   1  142.43    2.12
  -5  10  -4    2.15    1.59
  -4   7  -1  196.92    2.82
  -4   8  -2  234.45    3.32
  -4  11  -6   -1.05    1.78
  -4  12  -8    2.68    1.98
  -3  11  -7   -0.25    1.72
  -2   4   0   50.24    1.06
  -2   9  -5    3.28    0.99
  -2  11  -8    4.78    1.75
  -2  12 -10    3.13    2.08
  -1  -2   1  112.76    1.03
  -1   9  -6    9.42    1.36
   0   8  -6    3.29    1.02
   0  10  -9    2.98    1.21
   0  11 -11   16.35    1.72
   1   6  -5    2.54    0.71
   1  10 -11    1.43    1.18
   2   3  -4  206.10    1.56
   2   7  -8   16.88    0.98
   3  -2  -4  232.91    1.82
   3  -1  -4  111.35    1.02
  -7   8  -1   -0.17    1.24
  -7   9  -2    2.71    1.53
  -4   6   0   40.71    1.35
  -4   9  -3   14.93    1.52
  -3  10  -5   46.99    2.13
  -2  10  -6   29.67    1.83
  -1  -1   1  347.89    1.18
  -1  11  -9    5.13    1.65
  -1  12 -11    2.98    1.92
   0  12 -13   -0.04    1.64
   1  -2  -1  114.61    1.14
   1  -1  -1    2.96    0.21
   1   7  -6  193.84    2.50
   1   9  -9    2.13    1.05
   2   9 -11    1.44    0.94
  -8   8  -1   -0.59    1.30
  -8   9  -2    0.71    1.56
  -8  10  -3   18.10    2.08
  -7   7   0    5.61    1.17
  -7  10  -3    4.26    1.77
  -6   7   0    5.76    1.11
  -6   8  -1    5.84    1.23
  -6   9  -2    2.50    1.42
  -6  10  -3    3.81    1.57
  -5  11  -5    0.69    1.35
  -4  10  -4    8.58    1.62
  -4  12  -7   20.43    2.44
  -3  -2   2  190.56    1.24
  -3   4   1  124.42    1.66
  -3  12  -8    6.85    2.09
  -2   7  -2   35.37    1.36
  -2  12  -9    2.11    1.77
  -1   3   0  265.49    1.97
  -1   7  -3   11.98    0.98
  -1  10  -7   73.02    2.28
   0  -2   0 1437.06    3.67
   0   9  -7    4.54    1.12
   1   4  -3   39.58    0.93
   1   8  -7    3.30    0.87
   2   8  -9    0.10    0.81
   3   2  -5  752.31    1.97
  -8   7   0    4.90    1.19
  -7   6   1   63.16    1.78
  -7  11  -4    4.22    2.12
  -6   6   1    2.24    0.98
  -6  11  -4    1.79    1.77
  -5   7   0   49.82    1.64
  -5   9  -2   13.48    1.48
  -4   3   2    0.07    0.43
  -4   5   1    7.62    0.79
  -4  11  -5    6.71    1.80
  -3   7  -1   -0.22    0.82
  -3   8  -2  300.17    3.58
  -3  11  -6    1.19    1.67
  -2   6  -1  178.92    2.35
  -2   8  -3   34.90    1.36
  -2   9  -4  102.95    2.39
  -2  11  -7    5.04    1.66
  -1   6  -2    6.30    0.78
  -1   8  -4   87.09    2.00
   0   3  -1  867.69    3.42
   0  10  -8   40.87    1.73
   0  11 -10   12.68    1.61
   0  12 -12    1.35    1.63
   1  11 -12    0.82    1.26
  -5  10  -3    0.25    1.06
  -3   6   0  227.05    2.62
  -3   9  -3  205.79    3.24
  -2   3   1  440.39    2.57
  -2  10  -5   23.37    1.62
  -1   9  -5  102.70    2.33
  -1  11  -8   11.89    1.69
  -1  12 -10    8.79    1.79
   0   6  -3    4.16    0.74
   0   7  -4  129.33    2.10
   0   8  -5    2.15    0.95
   1   9  -8    0.12    0.95
   2   6  -6    2.42    0.76
   2   9 -10    1.29    0.99
  -8   9  -1    4.14    1.68
  -7   9  -1    4.74    1.49
  -7  10  -2   18.68    1.85
  -5  11  -4    2.04    1.69
  -4   7   0  114.49    2.15
  -4   8  -1   21.68    1.44
  -4   9  -2    6.02    1.31
  -4  10  -3   20.11    1.65
  -3   2   2   92.48    1.04
  -3  10  -4    2.08    1.03
  -3  12  -7    8.89    1.95
  -2  12  -8    3.10    1.84
  -1  10  -6   12.11    1.46
   0   9  -6  266.26    3.35
   0  12 -11   -0.29    1.67
   2   7  -7   15.65    0.93
   3   5  -7   13.98    0.65
  -8   8   0    1.93    1.30
  -8  10  -2   28.01    2.05
  -7   8   0   14.73    1.44
  -7  11  -3   23.34    2.29
  -6   5   2    6.13    0.90
  -6   8   0   38.85    1.70
  -6   9  -1    2.63    1.27
  -6  10  -2    3.16    1.60
  -5  12  -5   -0.74    1.84
  -4  11  -4    0.98    1.56
  -3  11  -5    7.47    1.72
  -2  11  -6    9.58    1.68
  -1  12  -9    2.27    1.70
   0  11  -9    6.52    1.39
   1   3  -2   49.46    0.83
   1   6  -4   82.96    1.54
   1   7  -5   18.58    1.04
   1  10  -9    1.24    1.09
   1  11 -11    1.17    1.17
   2   8  -8   22.90    1.11
   3   7  -9   12.87    0.80
  -7   7   1   17.29    1.28
  -6   7   1   -1.00    0.93
  -6  11  -3    0.85    1.30
  -5   5   2   54.54    1.39
  -5   8   0    0.30    1.08
  -5   9  -1   20.66    1.55
  -5  10  -2    0.63    1.43
  -4   6   1  138.81    2.13
  -3   5   1    3.35    0.66
  -3  12  -6   13.45    2.04
  -2   8  -2  123.67    2.34
  -2   9  -3    2.29    1.16
  -1   8  -3   22.46    1.26
  -1  11  -7   -0.09    1.42
   0  10  -7    5.89    1.28
   1   8  -6   75.27    1.75
   2   2  -3   87.03    0.79
   2   4  -4   21.03    0.68
  -6   2   3   12.52    0.55
  -5   7   1    4.49    0.99
  -5  11  -3   20.32    2.01
  -3   3   2   38.97    0.87
  -3   8  -1  247.09    3.20
  -3   9  -2   35.46    1.71
  -2   4   1   70.85    1.25
  -2  10  -4   61.38    2.13
  -2  12  -7    3.18    1.68
  -1   7  -2   63.62    1.49
  -1   9  -4   24.33    1.44
   0   4  -1   88.63    1.33
   0  11  -8    0.93    1.24
   0  12 -10    4.67    1.60
   1   9  -7   -0.31    0.92
   1  11 -10    2.77    1.22
   2  -2  -3  197.94    1.59
   2   9  -9    2.67    0.91
  -8   9   0   63.57    2.36
  -8  10  -1   -0.18    1.61
  -7   6   2    7.25    1.09
  -7   9   0    1.36    1.38
  -7  10  -1    0.59    1.59
  -7  11  -2   14.50    2.07
  -6   6   2    2.04    0.95
  -6  10  -1    7.64    1.53
  -5  12  -4    3.32    1.88
  -4   8   0  269.72    3.37
  -4   9  -1    7.85    1.31
  -4  10  -2    1.07    1.38
  -3  -1   2    7.09    0.21
  -3   7   0   69.20    1.60
  -3  11  -4    5.59    1.65
  -2   6   0   89.54    1.70
  -2  11  -5    5.03    1.53
  -1   6  -1   77.91    1.50
  -1  10  -5   27.79    1.41
  -1  12  -8    8.89    1.65
   0   7  -3   15.99    1.01
   0   8  -4  119.46    2.08
   0   9  -5   36.88    1.57
   1  10  -8   -0.03    1.06
   4   4  -8   24.14    0.58
  -7   8   1    1.84    1.18
  -6   9   0   -0.32    1.17
  -6  11  -2   22.07    2.08
  -5   1   3    1.88    0.27
  -4   5   2  171.18    2.12
  -4  11  -3   82.45    2.65
  -3   6   1  130.86    2.03
  -3  12  -5    1.42    1.80
  -2  12  -6    0.53    1.57
  -1   1   1    2.29    0.18
  -1  11  -6    4.17    1.45
   0   6  -2   80.73    1.56
   0  10  -6   10.66    1.34
   0  12  -9    6.43    1.73
   2   6  -5  183.10    2.09
   2   7  -6  178.01    2.22
   2   8  -7    4.06    0.96
  -8   8   1    1.52    1.25
  -6   8   1    1.10    1.05
  -5   6   2   10.82    0.99
  -5   9   0    0.87    1.21
  -5  10  -1   51.83    2.09
  -5  11  -2    0.11    1.64
  -4   7   1   67.18    1.62
  -4  12  -4    0.62    1.77
  -2  -2   1    0.63    0.31
  -2   9  -2  143.25    2.66
  -2  10  -3   15.42    1.47
  -1   2   1  113.42    1.08
  -1  12  -7    0.00    1.47
   0  11  -7    0.64    1.23
   1   4  -2   66.71    1.13
   1   7  -4  389.57    3.37
   1   8  -5    3.17    0.92
   1   9  -6    2.64    1.11
   2   9  -8    4.95    1.04
   3   7  -8  148.91    1.88
  -7   7   2   12.11    1.17
  -7  11  -1   45.71    2.39
  -6   7   2   52.42    1.63
  -5   8   1    5.53    1.16
  -3   8   0   -1.28    1.02
  -3   9  -1  172.66    2.95
  -3  11  -3   95.93    2.76
  -2   8  -1  166.42    2.54
  -2  11  -4    1.23    1.48
  -1   8  -2   26.31    1.31
  -1   9  -3   41.89    1.50
  -1  10  -4    7.62    1.35
   0   2   0 1430.05    3.59
   1   6  -3   87.08    1.58
   2   3  -3  310.24    1.86
   3   5  -6    0.13    0.43
   4   0  -7   61.93    0.71
  -8  10   0   29.37    2.05
  -7   5   3   39.38    1.29
  -7   9   1   44.49    1.96
  -7  10   0    0.46    1.46
  -6   5   3    8.83    0.91
  -6  10   0    1.50    1.49
  -6  11  -1    1.04    1.72
  -4   6   2   84.02    1.72
  -4   9   0    0.01    1.16
  -4  10  -1    2.97    1.33
  -4  11  -2    0.64    1.59
  -3  12  -4   -1.03    1.75
  -2   7   0    5.74    0.71
  -2  12  -5    1.83    1.68
  -1   3   1   48.41    0.91
  -1   7  -1    0.05    0.55
  -1  11  -5    0.12    1.42
   0   8  -3   45.72    1.52
   0   9  -4   25.94    1.42
   0  10  -5   13.46    1.31
   0  12  -8    3.44    1.53
   1  -2  -2 1075.85    3.53
   1  10  -7    5.25    1.10
   1  12 -10    2.61    1.36
   2  10  -9    5.45    1.03
   3  -1  -5  217.18    1.51
   4   1  -7  135.42    0.69
  -8   9   1    5.15    1.39
  -6   9   1   -0.08    1.25
  -5   5   3    0.38    0.74
  -5   7   2   37.64    1.43
  -5  10   0    6.79    1.43
  -5  11  -1   32.69    2.07
  -4   3   3    4.75    0.49
  -4   8   1  123.90    2.43
  -4  12  -3   19.25    2.07
  -3   5   2    7.78    0.73
  -3   7   1   20.25    1.14
  -2   2   2  766.31    2.83
  -1   0   1   32.30    0.16
  -1  12  -6    7.88    1.70
   0   3   0   20.18    0.63
   0   7  -2   30.51    1.20
   1  11  -8    4.26    1.25
  -7   6   3   18.68    1.10
  -7   8   2    0.94    1.15
  -6   6   3   47.65    1.42
  -6   8   2    3.54    1.14
  -5   9   1   56.62    2.01
  -5  12  -2    0.89    1.66
  -4   1   3  115.17    0.88
  -3  10  -1   37.47    1.84
  -2   3   2  190.18    1.72
  -2   6   1   11.78    0.91
  -2   9  -1    6.88    1.25
  -2  10  -2    1.15    1.32
  -2  11  -3    3.26    1.45
  -1  -2   0  324.36    1.80
  -1   6   0  120.10    1.85
   0  11  -6   25.11    1.64
   1   8  -4   27.82    1.27
   1   9  -5    1.37    0.98
   2   7  -5   92.16    1.70
   2   8  -6  122.24    2.04
   2   9  -7    0.05    0.86
   3   4  -5    4.76    0.48
  -8  10   1   -0.69    1.77
  -7  10   1    7.98    1.66
  -7  11   0   17.00    2.10
  -6  11   0    3.62    1.65
  -5   6   3  100.61    1.94
  -5   8   2   24.63    1.41
  -4   7   2    9.22    1.05
  -4  10   0    4.73    1.36
  -4  11  -1   15.40    1.84
  -3   6   2   32.32    1.20
  -3   9   0  361.82    4.11
  -3  11  -2   13.23    1.41
  -3  12  -3    6.29    1.88
  -2  12  -4    0.53    1.68
  -1   8  -1   26.16    1.35
  -1   9  -2    9.77    1.00
  -1  10  -3   51.82    1.92
  -1  11  -4   32.37    1.90
   0  -2  -1  721.14    2.80
   0   4   0   25.43    0.85
   0  12  -7   16.07    1.74
   1   2  -1  109.75    0.97
   1   7  -3    0.29    0.78
   1  10  -6   16.99    1.37
   1  12  -9    6.89    1.40
   2   4  -3   66.37    1.09
   2   6  -4  162.99    2.02
   2  10  -8    4.23    1.02
   3   7  -7   35.34    1.08
  -7   7   3    3.62    1.03
  -7   9   2    7.75    1.59
  -6   7   3   25.59    1.43
  -6  10   1    0.58    1.48
  -4   9   1    8.27    1.34
  -4  12  -2   10.39    1.94
  -3   8   1  210.07    3.01
  -1  12  -5   -0.17    1.59
   0   8  -2  205.01    2.82
   0   9  -3   15.44    1.28
   0  10  -4   30.74    1.66
   1   1  -1  337.77    1.11
   1   3  -1  520.66    2.59
   1  11  -7   -0.66    1.19
  -6   9   2   21.53    1.61
  -5  10   1    2.24    1.47
  -5  11   0   35.28    2.20
  -4   8   2   16.07    1.30
  -3  -2   1  333.35    1.85
  -3   3   3   11.95    0.60
  -2   5   2    0.51    0.60
  -2   7   1   63.84    1.65
  -1   7   0    5.13    0.87
   0  11  -5    1.54    1.29
   1   6  -2   14.39    0.90
   1  12  -8    0.69    1.48
  -7   8   3    0.65    1.08
  -7  11   1    1.56    1.84
  -5   7   3  241.20    3.06
  -5   9   2    3.27    1.32
  -4  -1   2   39.16    0.47
  -4   6   3   36.95    1.30
  -3   2   3  466.02    2.28
  -3   7   2   76.17    1.83
  -3  10   0   13.75    1.59
  -3  12  -2    4.22    1.88
  -2   9   0  234.41    3.38
  -2  10  -1    3.55    1.31
  -2  11  -2   -1.74    1.48
  -2  12  -3    4.75    1.80
  -1  10  -2   16.25    1.54
  -1  11  -3    0.03    1.36
   0   7  -1    8.83    0.93
   0  12  -6    1.77    1.55
   1   4  -1   60.04    1.13
   1   9  -4    4.45    1.07
   1  10  -5   15.76    1.30
   2   8  -5    2.55    0.85
   2   9  -6    0.90    0.92
   2  10  -7    0.84    1.11
   3   0  -5   36.77    0.53
   3   5  -5   30.96    0.85
  -8  10   2   20.37    1.92
  -7   5   4   91.23    1.72
  -7  10   2   31.39    2.03
  -6   5   4  297.35    2.82
  -6   8   3   62.94    1.94
  -6  11   1    0.88    1.75
  -5  -1   2    6.10    0.30
  -4  10   1   99.44    2.66
  -4  11   0   10.62    1.72
  -4  12  -1    1.42    1.96
  -3   5   3   40.53    1.19
  -3   9   1   -0.72    1.20
  -1   6   1   38.40    1.28
  -1   9  -1   27.59    1.34
  -1  12  -4   11.09    1.81
   1   8  -3    1.05    0.89
   1  11  -6    1.80    1.28
   2   7  -4  107.53    1.86
   3   7  -6   95.62    1.68
   3   8  -7    4.54    0.79
  -6   6   4    0.09    0.84
  -6  10   2    2.40    1.45
  -5   3   4   25.19    0.81
  -5   5   4    3.72    0.74
  -5   8   3   10.31    1.31
  -5  11   1   14.02    1.91
  -4  -2   1   53.15    0.83
  -4   7   3  110.95    2.18
  -4   9   2    3.28    1.26
  -3   8   2    1.29    1.09
  -2   6   2   34.70    1.13
  -1   8   0    0.30    0.73
   0   6   0  112.09    1.92
   0   9  -2   -0.53    1.05
   0  10  -3    1.50    0.90
   0  11  -4    2.15    1.42
   1   7  -2    0.23    0.82
   1  12  -7    4.19    1.46
   2   0  -3  443.44    1.27
  -7   7   4    0.17    1.13
  -7   9   3    0.90    1.38
  -6   9   3   10.73    1.48
  -5   6   4    9.02    0.96
  -5  10   2   10.27    1.63
  -3   6   3  173.06    2.41
  -3  11   0    3.12    1.69
  -3  12  -1    2.66    1.89
  -2  10   0   11.86    1.49
  -2  11  -1   12.81    1.72
  -2  12  -2    7.70    1.90
   0   8  -1    7.06    1.07
   0  12  -5   14.66    1.71
   2   6  -3   28.99    1.07
   3  -1  -6  259.52    1.89
   4   0  -8    3.60    0.39
  -7  11   2   -0.51    1.91
  -6   2   4   21.11    0.60
  -6   7   4    0.29    0.98
  -6  11   2    1.62    1.71
  -5   9   3    6.87    1.44
  -4   5   4   84.99    1.64
  -4   8   3   80.33    2.12
  -4  11   1    6.60    1.81
  -4  12   0    1.04    1.80
  -3  10   1   24.26    1.73
  -2   7   2   51.13    1.47
  -2   9   1  261.52    3.66
  -1   3   2   10.59    0.57
  -1   7   1   -0.06    0.60
  -1  10  -1    1.13    1.34
  -1  11  -2    6.10    1.53
  -1  12  -3    5.25    1.77
   1   6  -1   57.87    1.45
   1   9  -3    6.41    1.15
   1  10  -4   56.57    1.93
   1  11  -5   21.19    1.64
   2   8  -4   60.95    1.65
   2   9  -5    8.97    1.07
   2  10  -6   -0.18    1.03
  -7   8   4    1.34    1.20
  -7  10   3    1.36    1.62
  -6   8   4   36.73    1.70
  -6  10   3   40.06    2.10
  -5   7   4   32.57    1.48
  -4   3   4  322.31    2.35
  -4   6   4    5.34    0.92
  -4  10   2    4.58    1.59
  -3   7   3  235.29    3.05
  -3   9   2    1.00    1.25
  -2  -2   0  981.87    3.38
  -1   9   0   16.55    1.20
   0   3   1   93.32    1.24
   0   4   1  366.03    2.75
   0   7   0   15.66    0.94
   0  10  -2   -0.46    1.28
   0  11  -3    1.43    1.43
   0  12  -4    4.31    1.60
   1   8  -2   -0.16    0.97
   1  12  -6    0.38    1.47
   2   3  -2   23.49    0.62
   2   4  -2  501.09    2.92
   2   7  -3    3.37    0.94
   3   3  -4    8.82    0.41
   3   8  -6    1.32    0.77
  -5   8   4   -0.65    1.09
  -5  11   2    1.27    1.68
  -4   9   3    0.16    1.30
  -3  12   0    4.79    1.97
  -2  -1   1    2.38    0.20
  -2   3   3   70.17    1.11
  -2   5   3  238.49    2.59
  -2   8   2   78.06    2.10
  -2  11   0    2.11    1.55
  -2  12  -1    2.86    1.79
  -1   8   1    9.89    1.23
   0  -2  -2  730.39    3.25
   0   5   1  132.36    1.94
   0   9  -1   -0.70    1.07
   3   7  -5  158.58    2.11
  -7   9   4   18.17    1.70
  -6   9   4   12.39    1.61
  -5  10   3    1.10    1.48
  -4   2   4    1.02    0.37
  -4   7   4    0.50    1.00
  -3   8   3    2.17    1.12
  -3  10   2    1.72    1.45
  -3  11   1    0.92    1.60
  -2   6   3    7.55    0.93
  -2  10   1   72.72    2.44
  -1  -2  -1  120.57    1.31
  -1   6   2  211.20    2.61
  -1  10   0   18.30    1.68
  -1  11  -1   -0.33    1.56
  -1  12  -2    0.96    1.82
   0   6   1    3.18    0.81
   0   8   0    7.65    1.17
   1   7  -1    2.33    0.88
   1  10  -3   13.68    1.46
   1  11  -4    5.06    1.46
   2   2  -2  394.07    1.74
   2   9  -4    3.16    1.06
   2  10  -5    3.90    1.16
   2  11  -6    4.02    1.38
   3   5  -4  205.97    2.00
  -7   6   5    5.01    0.97
  -7   7   5    7.58    1.29
  -6   5   5    1.90    0.77
  -6   6   5   44.28    1.47
  -6  11   3    5.67    2.01
  -5   5   5    1.80    0.84
  -5   9   4   37.13    1.90
  -4   8   4    5.27    1.24
  -4  11   2   30.77    1.89
  -3   5   4  206.47    2.42
  -3   6   4    4.90    0.92
  -2   2   3  175.68    1.48
  -2   7   3    8.55    1.06
  -1   7   2   16.22    1.20
  -1   9   1   47.12    1.91
   0  11  -2   10.57    1.69
   0  12  -3    3.90    1.68
   1   3   0  152.11    1.53
   1   4   0 1117.16    4.67
   1   9  -2    0.67    1.12
   1  12  -5    1.33    1.56
   2   6  -2   56.93    1.41
   2   8  -3    8.63    1.07
   3   2  -4  142.49    0.85
  -7   8   5    0.60    1.39
  -7  10   4    9.76    1.81
  -6   7   5   33.90    1.54
  -6  10   4    0.97    1.68
  -5   6   5   11.73    1.07
  -5  11   3    1.18    1.86
  -4  10   3    5.97    1.23
  -3  -2   0   48.23    0.90
  -3   3   4  813.80    3.79
  -3   7   4    2.63    1.04
  -3   9   3   30.77    1.82
  -2  12   0    2.99    1.96
   0   7   1   12.07    1.13
   0   9   0    1.31    1.18
   0  10  -1    9.35    1.17
   1   8  -1    4.85    1.09
   3   6  -4  167.43    2.04
   3   8  -5    6.58    0.92
  -6   8   5    0.01    1.26
  -5   7   5    1.08    1.02
  -5  10   4    0.51    1.54
  -4   5   5   25.37    1.10
  -4   9   4   29.49    1.85
  -3  11   2    2.36    1.82
  -2   8   3   35.69    1.72
  -2  11   1   -0.10    1.72
  -1  11   0   -0.78    1.65
  -1  12  -1    8.45    2.05
   1   6   0  275.20    2.96
   1  11  -3   18.68    1.69
   2   7  -2    0.06    0.83
   2  11  -5    0.97    1.42
   4   4  -6   36.94    0.72
  -7   9   5    6.72    1.58
  -6   9   5    6.27    1.58
  -5   3   5  501.03    3.04
  -4   6   5    1.61    0.91
  -4   7   5    2.91    1.07
  -4  11   3   -0.91    1.85
  -3   8   4    5.18    1.29
  -3  10   3   -0.03    1.54
  -2  10   2   86.15    2.48
  -1  -1   0  848.51    2.33
  -1   5   3    3.81    0.82
  -1  10   1    7.12    1.59
   0   8   1    0.00    1.10
   0  11  -1    0.67    1.50
   0  12  -2   19.65    2.07
   1   2   0  315.46    1.83
   1   7   0    1.57    0.95
   1   9  -1    0.29    1.13
   1  12  -4   22.22    1.97
   2   9  -3    8.25    1.23
   3   7  -4   13.58    0.97
  -7  10   5    0.28    1.92
  -5   9   5    1.67    1.51
  -4  10   4    3.07    1.70
  -3   2   4  212.28    1.73
  -2   5   4   94.50    1.79
  -2   6   4    0.53    0.87
  -1   9   2   46.36    2.03
   0   5   2  248.81    2.72
   0  10   0   21.80    1.80
   2   8  -2   25.85    1.40
   3   9  -5    0.24    0.96
   4   1  -8   15.48    0.46
  -7   7   6    0.57    1.27
  -6   6   6   28.41    1.37
  -6   7   6    1.53    1.29
  -6  10   5    6.13    1.84
  -5  11   4    3.54    1.97
  -4   3   5  170.04    1.89
  -4   8   5   14.44    1.44
  -3   5   5   62.53    1.57
  -3   6   5   71.45    1.82
  -3   9   4    0.83    1.35
  -3  11   3   -0.26    1.77
  -2   7   4    4.39    1.16
  -2  11   2    0.90    1.90
  -1   1   2  240.85    1.37
  -1   3   3   26.65    0.83
  -1   7   3    1.40    1.06
  -1  11   1    2.11    1.70
  -1  12   0    1.58    1.97
   0   6   2    1.38    0.63
   0   9   1    0.32    1.29
   1   8   0    5.83    1.21
   1  11  -2    0.74    1.48
   2  -1  -5    0.01    0.40
   2   4  -1   66.98    1.24
   2   6  -1    1.08    0.77
   2  11  -4   35.93    1.99
   3   0  -6  458.67    2.20
   3   4  -3    0.78    0.53
   3   8  -4    0.77    0.89
   4   3  -6   15.57    0.39
  -7   8   6    5.29    1.42
  -6   5   6    6.53    0.88
  -6   8   6   44.63    1.97
  -5   5   6   -0.16    0.88
  -5   6   6    5.09    1.03
  -5   7   6  121.87    2.52
  -5  10   5    0.51    1.74
  -4   9   5    4.30    1.56
  -4  11   4    0.24    1.85
  -3   7   5    1.70    1.14
  -2   3   4   30.24    0.90
  -2   8   4   10.26    1.43
  -2  10   3   66.49    2.64
  -1   8   3    4.10    1.30
  -1  10   2   64.69    2.48
   0   3   2    8.75    0.59
   0   7   2   16.82    1.25
   1   5   1   37.38    1.22
   1  10  -1    2.90    1.45
   2   3  -1  293.88    2.13
   2   7  -1    2.26    1.09
   2   9  -2    6.02    1.42
   2  10  -3    8.70    1.41
   3   6  -3    0.28    0.66
  -7   9   6    2.46    1.58
  -6   9   6    0.24    1.56
  -5   8   6    6.69    1.45
  -3   8   5   27.01    1.74
  -3  10   4   -0.22    1.61
   0   8   2    1.71    1.23
   0  10   1   51.60    2.29
   0  11   0    2.14    1.66
   1   6   1   10.79    1.01
   1   9   0    6.03    1.38
   3   7  -3    2.38    0.85
   3   9  -4    2.71    1.16
  -7  10   6    0.21    1.86
  -5  -1   1  109.08    1.11
  -5   4   6   99.50    1.70
  -5   9   6   17.36    1.87
  -4   6   6   -0.43    0.97
  -4   7   6    4.96    1.24
  -4  10   5    1.02    1.77
  -3  -1   1  276.21    1.43
  -2   0   2  122.16    0.44
  -2   1   3 1772.66    3.94
  -2   9   4   43.75    2.18
  -2  11   3    1.35    1.87
  -1   9   3   -0.15    1.49
   1  12  -2    1.94    1.81
   2   8  -1   -0.43    1.07
   2  11  -3    0.99    1.62
   3   3  -3    9.72    0.50
  -6  10   6   -0.29    1.74
  -4   1   4   19.46    0.47
  -4   8   6    1.66    1.39
  -3   3   5   36.11    1.02
  -3   9   5    8.23    1.27
  -3  11   4   -0.68    1.99
  -2   5   5   93.10    1.89
  -2   6   5   23.54    1.33
  -2   7   5   13.80    1.37
  -1   2   3  242.95    1.92
  -1   5   4   19.66    1.08
  -1   7   4    0.68    1.14
  -1  11   2    0.33    1.83
   0   5   3   21.20    1.10
   0   6   3    0.98    0.91
   0   9   2   -0.06    1.45
   1   3   1  990.98    4.22
   1   8   1    2.08    1.23
   1  10   0    2.84    1.58
   1  11  -1    6.92    1.72
   2  10  -2    3.37    1.43
   3   8  -3    6.69    1.07
   4   5  -5  106.73    1.41
  -6   2   5  837.53    3.09
  -6   6   7   10.88    1.34
  -6   7   7    5.74    1.27
  -6   8   7    1.25    1.58
  -5  10   6    2.66    1.88
  -4  -1   1   53.48    0.77
  -4   2   5    1.91    0.47
  -4   4   6    7.65    0.82
  -4   9   6    9.91    1.78
  -3   6   6    0.85    0.99
  -3  10   5    6.40    1.94
  -2   2   4   99.41    1.31
  -2   4   5   50.62    1.33
  -2   8   5   44.84    2.04
  -1   8   4   15.21    1.59
  -1  10   3   56.31    2.58
   0   2   2  665.24    3.12
   0   7   3    1.15    1.14
   0  11   1    2.84    1.90
   2   5   0    5.45    0.80
   2   6   0   88.48    1.89
   2   9  -1    0.78    1.27
   3   6  -2    4.97    0.92
   4   1  -9    2.70    0.47
   4   4  -5   14.17    0.60
  -7   9   7   -0.03    1.72
  -6   9   7    0.10    1.67
  -5   6   7   26.54    1.44
  -5   7   7   14.40    1.47
  -5   8   7   19.60    1.75
  -4  10   6    0.98    1.79
  -3   5   6    2.76    0.89
  -3   7   6    3.85    0.96
  -3   8   6   41.77    2.04
   0   8   3    7.10    1.49
   0  10   2   -0.86    1.71
   1   5   2  106.96    1.93
   1   6   2   32.08    1.41
   1   9   1    3.03    1.38
   2   4   0    0.15    0.59
   2   7   0    0.96    1.03
   2  12  -3    0.28    1.77
   3   0  -7    7.26    0.50
   3   7  -2    8.69    1.03
   3   9  -3    3.87    1.15
  -6   5   7    0.70    0.85
  -6  10   7    1.02    1.93
  -5   5   7   70.28    1.74
  -5   9   7    1.64    1.71
  -3   4   6    3.27    0.75
  -3   9   6   20.10    2.02
  -3  11   5    2.65    2.00
  -2   9   5    2.11    1.19
  -2  11   4   -0.69    2.02
  -1   3   4   24.46    0.92
  -1   9   4  121.65    2.90
  -1  11   3    4.59    2.14
   1   7   2   29.51    1.58
   1  11   0    2.11    1.75
   2   2  -1    0.45    0.33
   2   8   0   16.91    1.44
   2  10  -1    0.66    1.50
   3   4  -2    1.38    0.51
   3   8  -2    3.96    1.24
  -5  10   7    0.95    1.91
  -4   6   7    6.50    1.20
  -4   7   7    8.29    1.10
  -4   8   7    0.42    1.50
  -2  10   5   41.73    2.62
  -1   6   5    4.35    1.12
  -1  10   4    6.79    2.02
   0   3   3    0.87    0.58
   0  11   2    3.67    2.08
   1   8   2   14.98    1.54
   1  10   1    1.16    1.18
   2   9   0    6.71    1.40
   3   1  -5 1297.64    2.27
   4   6  -4    0.72    0.75
  -6   4   7    0.15    0.82
  -5   4   7  117.86    2.02
  -4   5   7    8.54    1.05
  -4   9   7    1.75    1.78
  -3   2   5   82.15    1.26
  -3  10   6   20.41    2.23
  -2   5   6   19.84    1.20
  -2   6   6    2.24    1.07
  -2   7   6    5.16    1.32
  -2   8   6    1.14    1.50
  -1   5   5  186.80    2.65
  -1   8   5   -0.83    1.47
   0   5   4   48.85    1.52
   0   6   4    1.49    1.00
   0   7   4   11.08    1.38
   0  10   3   29.15    2.30
   1   2   1  117.91    1.37
   1   9   2    1.08    1.55
   2   3   0 1410.33    5.13
   2   6   1   32.97    1.42
   2  11  -1   14.77    1.90
  -6   6   8    0.82    1.28
  -6   7   8    1.67    1.31
  -6   8   8    6.69    1.65
  -6   9   8   -0.68    1.78
  -5   7   8    2.09    1.31
  -5   8   8   18.89    1.74
  -4  10   7    1.91    2.09
  -3   6   7   21.13    1.46
  -3   7   7    5.89    1.39
  -3   8   7   43.38    2.21
  -2  -1   0  932.40    2.88
  -2   9   6   20.72    2.12
  -1   9   5   76.59    2.85
   0   8   4    3.45    1.47
   1   1   0  879.89    2.55
   1  11   1    3.56    1.92
   2   7   1    9.87    1.27
   2   8   1    0.53    1.20
   2  10   0    9.00    1.74
   3   6  -1   31.31    1.27
   3   7  -1    1.74    1.00
  -6  10   8    2.41    2.14
  -5   6   8    2.44    1.18
  -5   9   8   -0.12    1.82
  -4   4   7  156.59    2.31
  -3   5   7    0.70    0.94
  -3   9   7   20.22    2.15
  -2   4   6   23.24    1.13
  -2  10   6   20.95    2.33
  -1  -1  -1  855.74    2.95
  -1  10   5   17.63    2.26
   0   4   4    6.83    0.86
   0   9   4    6.90    1.83
   0  11   3    1.19    2.27
   1   3   2    5.24    0.65
   1   5   3   11.92    1.05
   1   6   3    8.46    0.90
   1   7   3    2.85    1.25
   1   8   3   23.64    1.78
   1  10   2    1.06    1.69
   3   3  -2   18.31    0.71
   3   8  -1    3.31    1.18
   3  10  -2    4.41    1.40
  -6   5   8    6.36    1.18
  -5   5   8   49.86    1.72
  -5  10   8   -0.05    2.29
  -4   6   8    2.28    1.20
  -4   7   8   21.77    1.72
  -4   8   8   13.59    1.86
  -4   9   8   11.73    1.97
  -3  10   7   -0.01    2.20
  -1   2   4    8.57    0.62
   0  10   4   50.44    2.76
   1   9   3    2.55    1.59
   2   9   1    1.10    1.47
   2  11   0    0.74    1.85
   3   9  -1    6.85    1.39
   4   4  -4    3.47    0.52
  -4  10   8    2.12    2.14
  -2   6   7   37.25    1.73
  -2   7   7   32.96    1.86
  -2   8   7    7.19    1.74
  -1   5   6   24.17    1.29
  -1   6   6   62.33    1.83
  -1   8   6    0.92    1.62
   0   6   5    1.07    1.11
   0   7   5   18.65    1.63
   0   8   5    6.71    1.58
   1   4   3   13.84    1.00
   1  11   2   -0.51    2.07
   2   6   2   36.05    1.52
   2   7   2    7.77    1.28
   2  10   1    0.86    1.73
   3   2  -3    3.44    0.31
   3   4  -1    2.57    0.63
   4   3  -5    1.98    0.32
   4   6  -3    9.75    0.86
   4   7  -3   39.93    1.36
  -6   7   9    0.06    1.38
  -6   8   9    0.22    1.62
  -6   9   9    2.67    1.93
  -5   8   9    1.80    1.70
  -4  -1   0    2.45    0.39
  -4   5   8    0.51    0.99
  -3  -1   0    5.48    0.44
  -3   6   8   65.43    2.10
  -3   7   8   34.06    1.94
  -3   8   8   -0.68    1.65
  -3   9   8    0.75    1.83
  -2   2   5  107.12    1.54
  -2   5   7   57.84    1.78
  -2   9   7    3.20    1.86
  -1   9   6   24.02    1.88
   0  -1  -3 1104.03    4.05
   0   5   5    3.52    0.97
   0   9   5    2.33    1.89
   1   7   4    7.99    1.39
   1  10   3    0.41    1.93
   2   5   2  134.36    2.29
   2   8   2   12.83    1.59
   3   6   0   14.39    1.13
   3   7   0   50.06    1.74
   3   8   0    8.69    1.36
   3  10  -1    1.30    1.45
  -6   6   9    5.56    1.26
  -5   4   8   22.12    1.29
  -5   6   9    2.91    1.44
  -5   7   9    3.08    1.38
  -5   9   9    7.03    1.99
  -4   2   6   96.19    1.38
  -3  10   8    3.39    2.14
  -2  10   7   33.61    2.70
  -1   4   6  192.94    2.65
  -1  10   6   57.54    3.02
   0  10   5    0.96    2.04
   1   6   4    2.09    1.08
   1   8   4   13.19    1.78
   2   0  -5   60.23    0.94
   3   5   0    0.24    0.77
   3   9   0    2.55    1.42
  -6   4   8   52.40    1.44
  -4   4   8   10.84    1.05
  -4   7   9   74.76    2.52
  -4   9   9    3.71    2.07
  -3   5   8   -0.43    0.98
  -2   1   4   35.94    0.73
  -2   4   7  101.99    2.06
  -1   7   7    5.88    1.56
   0   4   5   19.88    1.16
   1   5   4    1.28    0.92
   1   9   4    1.42    1.73
   2   3   1    8.88    0.73
   2  10   2    0.36    1.86
   4   7  -2   22.17    1.22
  -6   5   9    4.11    1.21
  -5   5   9    0.44    1.07
  -4   6   9    5.01    1.30
  -3   2   6   10.75    0.70
  -2   6   8    0.94    1.26
  -2   7   8   10.30    1.30
  -2   8   8    8.64    1.43
  -2   9   8    2.57    2.09
  -1  -1  -2 9999.00   11.74
  -1   6   7  157.45    2.85
  -1   9   7   17.77    2.35
   0   6   6   12.64    1.44
   0   7   6    1.35    1.38
   0   8   6    4.17    1.76
   0   9   6    5.15    1.96
   1   2   2  563.35    3.32
   1  10   4    3.68    2.14
   2   2   0 1039.13    3.98
   2   6   3   33.63    1.62
   2   7   3    5.19    1.38
   2   8   3    4.56    1.58
   3   7   1   15.88    1.40
   3   8   1    0.84    1.49
   3  10   0    0.62    1.56
   4   2  -8   27.17    0.53
  -6   7  10    2.01    1.50
  -6   8  10    2.90    1.68
  -6   9  10   33.50    2.53
  -5   8  10   10.60    1.96
  -5   9  10   36.02    2.69
  -4   5   9    0.35    1.08
  -3   4   8   72.86    1.86
  -3   6   9  137.10    2.89
  -3   7   9   96.91    2.77
  -3   8   9    0.56    1.27
  -3   9   9    7.53    2.23
  -2  -1  -1   37.74    0.77
  -2   5   8   41.49    1.67
  -1   5   7   31.51    1.53
  -1  10   7    1.88    2.33
   0   5   6   25.13    1.44
   0  10   6   44.02    2.99
   1   4   4    1.68    0.88
   1   7   5    6.25    1.54
   1   8   5   -0.42    1.63
   2   9   3    0.03    1.72
   3   3  -1   82.87    1.34
   3   6   1   40.78    1.58
   3   9   1   -0.21    1.51
   4   4  -3  102.87    1.48
  -5   7  10    0.47    1.45
  -4   8  10    9.86    2.02
  -4   9  10    2.24    2.07
  -3  -1  -1  236.62    1.92
  -1   2   5  387.59    3.05
   1   9   5    0.47    1.98
   2   5   3   26.63    1.22
   2  10   3    8.30    2.16
   3   1  -6  422.84    1.91
   3   5   1   17.06    1.15
   3  10   1    1.67    1.86
  -6   6  10   18.51    1.58
  -5   1   5   27.02    0.51
  -5   4   9  266.36    3.20
  -5   6  10    5.43    1.41
  -4   7  10    0.32    1.53
  -2   3   7   18.62    1.10
  -2   7   9   34.81    2.15
  -2   8   9    4.93    1.93
  -2   9   9    2.53    2.27
  -1   4   7   61.13    1.79
  -1   6   8    2.06    1.32
  -1   7   8    6.32    1.70
  -1   8   8   27.09    2.24
   0   7   7   -0.89    1.48
   0   8   7   16.67    2.12
   1   5   5    9.42    1.17
   1  10   5    1.36    2.35
   2   7   4   10.68    1.57
   2   8   4    8.27    1.67
   4   6  -1    5.10    0.95
  -6   8  11   -0.56    1.74
  -5   0   2    8.37    0.37
  -4   4   9   82.56    1.99
  -4   6  10   32.90    1.88
  -3   7  10    3.33    1.63
  -3   8  10   13.22    2.11
  -3   9  10   19.28    2.58
  -2  -1  -2  169.58    1.72
  -2   4   8    9.08    1.14
  -2   6   9  113.22    2.78
  -1  -1  -3 3896.29    8.23
   0   6   7   17.65    1.63
   0   9   7    1.16    2.07
   1   7   6    0.52    1.44
   1   8   6    3.58    1.72
   2   3   2  136.90    2.04
   2   4   3   29.21    1.33
   2   6   4  123.70    2.70
   2   9   4   10.50    2.04
   3   6   2   74.87    2.08
   3   7   2   61.92    2.07
   3   8   2   -0.10    1.33
   3   9   2    4.69    1.70
   4   3  -4    7.89    0.46
  -6   5  10    0.50    1.09
  -6   7  11   -0.15    1.61
  -5   5  10    4.18    1.22
  -5   7  11    1.46    1.60
  -5   8  11    1.97    1.96
  -3   3   8   -0.52    0.79
  -3   6  10    2.02    1.44
  -2   5   9    5.61    1.28
  -1   5   8   20.62    1.53
   0   5   7  149.26    2.85
   1   1   1  842.11    3.08
   1   4   5    7.46    1.08
   1   6   6    0.11    1.31
   1   9   6    0.82    2.10
   2   5   4    7.21    1.20
   2  10   4    8.87    2.37
   3   1  -7  334.29    2.05
   3  10   2    1.90    1.81
   4   4  -2    0.40    0.68
   4   5  -1   91.45    1.84
   4   7   0   17.59    1.45
   4   8   0    2.72    1.38
  -4   5  10   53.54    1.95
  -4   7  11    0.82    1.61
  -4   8  11    6.49    2.10
  -3   2   7   81.33    1.48
  -3   4   9   11.02    1.23
  -2   8  10    1.83    1.93
  -1   1   4  744.98    3.38
  -1   7   9   14.73    1.92
  -1   8   9    2.24    2.03
   0   8   8    4.27    2.00
   1   5   6   19.22    1.48
   2   2   1  303.42    2.44
   2   8   5    0.56    1.61
   3   1  -8   20.55    0.69
   3   3   0  159.31    1.97
   3   5   2    7.13    1.11
   4   6   0    3.57    1.14
  -5   6  11    7.14    1.56
  -3   5  10    7.08    1.42
  -3   8  11    0.79    1.95
  -2   1   5   -0.21    0.45
  -2   7  10    1.71    1.63
  -2   9  10    1.06    1.65
  -1   3   7  184.99    2.66
  -1   4   8   33.94    1.57
  -1   6   9   71.65    2.43
   0   3   6   35.11    1.41
   0   6   8  106.63    2.80
   0   7   8    4.70    1.28
   0   9   8    1.54    2.22
   1   8   7    3.44    1.88
   2   6   5    0.04    1.32
   2   7   5    8.06    1.26
   2   9   5    0.46    1.99
   3   6   3    0.25    1.16
   3   7   3   12.20    1.55
   3   8   3    1.15    1.45
   3   9   3    0.18    1.73
  -5   4  10   63.06    1.91
  -5   8  12   28.50    2.53
  -4   6  11   28.12    1.88
  -3   7  11   23.75    2.18
  -2   3   8   20.84    1.18
  -2   4   9   -1.12    1.05
  -2   6  10   10.40    1.60
   0   1   3 1051.86    3.98
   0   2   5   -0.06    0.69
   1   6   7   20.96    1.76
   1   7   7    8.78    1.70
   1   9   7   10.21    2.44
   2   4   4   -0.47    0.96
   3  10   3    4.51    2.05
   4   8   1    0.95    1.28
  -5   5  11   26.09    1.64
  -5   7  12   14.45    1.99
  -4   3   9   13.33    1.01
  -4   4  10    1.68    1.07
  -4   8  12   30.70    2.64
  -3   6  11   12.46    1.76
  -2   5  10   43.04    1.97
  -1   5   9   39.94    1.69
  -1   7  10   12.01    1.85
  -1   8  10    3.10    2.16
   0   8   9   19.40    2.29
   1   0  -3   15.24    0.41
   1   3   5   35.78    1.42
   1   4   6   11.28    1.25
   2   5   5    2.99    1.23
   2   8   6    2.27    1.86
   3   4   2    7.80    1.01
   3   5   3    1.08    1.09
   3   8   4    0.15    1.55
   4   3  -3  136.77    1.41
   4   5   0    3.83    0.90
   4   6   1    2.67    1.22
  -4   5  11   -0.39    1.26
  -4   7  12   53.22    2.65
  -3   3   9    0.15    0.87
  -3   4  10  166.12    2.91
  -2   7  11    6.66    1.92
  -2   8  11   -0.04    2.04
  -1   6  10   56.87    2.32
   0   7   9   16.23    1.97
   1   5   7   99.78    2.60
   1   8   8    0.06    1.91
   2   6   6   -1.07    1.32
   2   7   6    3.15    1.22
   2   9   6    1.52    2.06
   3   3   1   19.80    0.98
   3   6   4   26.04    1.85
   3   7   4   12.98    1.59
   3   9   4    0.99    1.77
  -5   0   1    2.86    0.46
  -5   6  12    3.99    1.59
  -4   6  12    4.65    1.65
  -3   5  11   22.62    1.75
  -3   7  12   36.98    2.47
  -3   8  12    1.92    2.11
  -2   6  11   42.83    2.25
  -1   3   8   25.75    1.37
  -1   4   9   67.85    2.10
   0   3   7   19.40    1.27
   0   4   8   -0.10    1.15
   0   6   9    3.53    1.19
   1   0  -4  970.18    3.39
   1   7   8   19.01    1.96
   2   1  -1    2.40    0.24
   2   2   2   34.76    1.05
   2   4   5   35.83    1.62
   3   2  -1  329.09    2.17
   4   7   2    8.58    1.37
   4   8   2    4.19    1.43
  -3   6  12   12.00    1.74
  -2   3   9   22.45    1.31
  -2   4  10    0.25    1.16
  -1   1   5  151.64    1.71
  -1   5  10   16.30    1.70
  -1   8  11    0.78    2.32
   0   8  10   -0.29    2.09
   1   0  -5  387.30    2.46
   1   1   2 9785.93   11.91
   1   4   7   15.68    1.42
   1   6   8    3.66    1.18
   2   3   4  150.40    2.43
   2   5   6   50.00    2.04
   2   7   7    0.18    1.64
   2   8   7    8.91    2.12
   2   9   7    5.50    2.27
   3   4   3  112.32    2.25
   3   5   4   12.34    1.36
   3   7   5   13.47    1.67
   3   8   5   17.56    2.05
   3   9   5    0.52    1.99
   4   5   1    2.65    0.97
   4   6   2   31.85    1.61
  -5   5  12   -0.36    1.28
  -5   7  13    1.44    1.87
  -4   3  10   29.69    1.29
  -4   4  11    4.79    1.21
  -4   5  12   61.51    2.23
  -4   7  13    2.66    2.00
  -2   5  11   47.18    2.13
  -2   7  12    5.87    2.03
  -1   7  11    2.08    1.83
   0   7  10    2.52    1.95
   1   3   6   16.17    1.03
   1   5   8   79.26    2.49
   1   8   9   19.30    2.48
   2   6   7    6.00    1.55
   3   6   5   10.25    1.50
   4   3  -2    2.73    0.54
   4   8   3    1.64    1.48
  -5   6  13    4.67    1.70
  -3   3  10   66.58    1.80
  -3   4  11    0.90    1.21
  -3   5  12   81.49    2.52
  -2   1   6    6.32    0.55
  -2   6  12    1.03    1.63
  -1   6  11    1.04    1.56
   1   7   9   16.99    2.08
   4   5   2   59.11    1.86
   4   7   3    0.42    1.32
  -4   6  13    5.23    1.80
  -3   7  13   15.46    2.15
  -2   4  11   39.92    1.85
  -1   3   9   53.57    1.77
  -1   4  10   23.43    1.42
  -1   5  11    2.19    1.48
   0   3   8   51.78    1.78
   0   4   9  151.84    2.89
   0   5  10    9.32    1.64
   1   6   9    0.63    1.17
   2   5   7   12.32    1.60
   2   7   8    2.36    1.85
   2   8   8   13.84    2.34
   3   4   4   27.77    1.47
   3   5   5    2.74    1.31
   3   7   6   45.94    2.32
   3   8   6    3.56    1.94
   3   9   6    4.81    2.09
   4   4   1    2.12    0.95
   4   6   3    8.34    1.36
  -5   7  14   24.72    2.36
  -3   6  13    1.74    1.81
  -2   3  10    0.43    1.01
  -2   5  12    0.51    1.52
  -2   7  13    0.25    1.93
  -1   2   8   43.69    1.42
  -1   7  12   -0.84    1.88
   1   3   7    9.78    1.21
   1   4   8  329.79    4.12
   1   5   9    7.20    1.57
   1   7  10   -0.12    1.84
   1   8  10    8.39    2.36
   2   6   8   24.36    2.02
   3   2   0   48.27    1.01
   3   6   6    0.67    1.46
   4   7   4    0.28    1.41
   4   8   4    2.15    1.58
   0   2   7    0.09    0.60
  -6   4  11    0.75    1.48
  -5   3  11  126.70    2.80
  -5   4  14    0.70    1.84
  -5   5  16    6.11    2.53
  -4   2  10    1.21    1.17
  -3   3  15    0.86    2.06
  -3   4  17   27.44    3.02
  -2   2  14    1.46    1.84
  -2   3  16   18.58    2.69
  -1   1  12  247.08    4.06
  -1   2  15    3.48    1.54
   0   1  13  375.38    5.22
   0   2  15   22.30    2.60
   0   3  17    1.73    2.34
   1   1  13    6.37    1.88
   1   2  15   15.89    2.46
   2   1  13    4.85    1.44
   2   2  15    1.64    2.38
   3   1  12    5.07    1.86
   3   2  14    2.49    2.27
   4   0   7   17.52    1.27
   4   1  11   23.32    2.05
   4   2  13   17.71    2.75
   5   2  12    6.72    2.07
  -4   3  13   31.57    2.13
  -3   1   5  221.37    2.33
  -3   1   6  265.24    2.80
  -3   2  12   -0.11    1.43
  -2   1  10   34.78    1.77
  -2   4  17    7.79    3.11
  -1   1  -4 1250.90    4.93
  -1   3  16    0.34    2.54
   1   0   9    0.78    0.80
   2   0   9   45.03    1.65
   2   3  16   19.74    3.28
   3   0   8    8.59    1.24
   3   3  15   24.92    3.17
   5   1   9    1.15    1.38
  -6   4  10    3.09    1.23
  -6   5  13   15.44    2.02
  -5   3  10  343.23    4.05
  -5   4  13   -1.24    1.68
  -5   5  15    8.21    2.37
  -4   2   9   15.72    1.25
  -4   4  15    1.28    1.57
  -3   3  14   36.68    2.48
  -3   4  16   16.81    2.80
  -2   1  -2   47.32    0.79
  -2   2  13   11.42    1.83
  -2   3  15    9.92    2.32
  -1   1  11   15.43    1.59
  -1   2  14   48.70    2.59
   0   1  12   22.10    1.62
   0   2  14   49.82    2.72
   0   3  16    1.24    2.55
   1   1  12    2.13    1.66
   1   3  16   14.86    2.45
   2   0   8    7.65    1.19
   2   1  12    2.37    1.29
   2   2  14    0.98    2.25
   3   1  11   15.96    1.91
   4   1  10    6.14    1.61
   4   3  14   36.61    3.04
   5   2  11    4.81    1.92
  -5   3   9  164.06    2.84
  -4   3  12  124.11    3.05
  -4   5  16    1.24    2.45
  -3   2  11   14.76    1.57
  -2   1   9  411.54    4.34
  -2   4  16    6.48    2.64
   0   0   6   29.21    1.25
   1   2  14   20.56    1.97
   2   3  15   30.04    3.28
   3   2  13    0.47    2.03
   4   0  -2  196.76    1.07
   4   0   5    3.28    0.80
   4   2  12   34.02    2.57
   5   1   8   55.40    2.03
  -6   4   9   -0.37    1.05
  -6   5  12   -0.07    1.64
  -5   4  12  117.97    3.02
  -5   5  14    7.86    2.20
  -4   4  14    1.34    1.93
  -3   4  15   52.34    3.08
  -2   2  12   16.04    1.73
  -1   1  10   43.10    1.88
  -1   2  13  186.45    3.92
  -1   3  15    0.47    1.71
  -1   4  16    2.94    2.77
   0   1  11   43.40    1.82
   0   3  15    1.43    2.44
   1   0  -2    2.13    0.29
   1   1  11   26.12    1.88
   1   3  15    9.93    2.80
   2   0  -3  440.60    2.43
   2   1  11    4.99    1.58
   2   2  13   33.11    2.60
   3   0  -3   13.08    0.55
   3   1  10    2.04    1.48
   3   3  14    2.40    2.69
   4   0   4   11.78    0.91
   4   1   9    5.78    1.45
   4   3  13    2.59    2.46
   5   2  10    6.73    1.80
  -5   3  -3    4.91    0.56
  -5   6  15   10.07    2.73
  -4   3  11  228.91    3.71
  -4   5  15    0.11    2.36
  -3   2  10    3.70    1.26
  -3   3  13    1.93    1.27
  -3   5  16    6.26    2.74
  -2   3  14   20.96    1.87
   0   0   5 1716.60    6.60
   0   2  13    0.63    1.76
   0   4  16    0.61    3.01
   1   2  13    2.86    1.93
   2   3  14    1.61    2.43
   3   2  12   17.45    2.29
   4   2  11    0.85    1.85
   5   1   7   34.84    1.65
  -6   4   8   48.89    1.63
  -6   5  11   17.20    1.72
  -5   4  11   54.88    2.20
  -5   5  13    4.11    1.86
  -4   2   6   97.91    1.81
  -4   4  13   44.79    2.52
  -3   4  14   83.69    3.24
  -2   2  11    1.26    1.34
  -2   4  15    2.90    2.48
  -2   5  16   38.19    3.69
  -1   1   9   96.34    2.33
  -1   2  12   64.86    2.51
  -1   3  14    3.08    2.14
   0   1  10  192.31    3.31
   0   3  14    2.42    2.14
   1   0   6 1002.75    5.56
   1   1  10    8.16    1.44
   1   3  14    1.33    2.39
   2   0   6 1105.55    5.99
   2   1  10   17.60    1.69
   2   4  15   17.83    3.30
   3   0   5    7.20    0.86
   3   3  13   24.38    2.82
   4   0   3   90.54    1.45
   4   3  12   22.31    2.48
   5   2   9   25.06    2.09
   5   3  11    9.71    2.17
  -5   6  14   15.73    2.44
  -4   3  10   32.64    1.69
  -4   5  14   24.79    2.58
  -3   2   9  185.88    3.01
  -3   3  12    7.10    1.64
  -3   5  15  134.18    4.37
  -2   1  -3   20.55    0.75
  -2   3  13   12.79    1.97
  -1   4  15    1.81    2.60
   0   2  12   14.54    1.88
   0   4  15    9.65    2.95
   1   0   5 1537.95    6.33
   1   2  12    1.10    1.78
   1   4  15   26.66    3.25
   2   2  12    6.85    1.51
   3   1   9    6.52    1.45
   3   2  11    4.87    1.81
   3   4  14   28.52    3.20
   4   1   8   44.42    1.90
   4   2  10    7.29    2.05
   4   4  13   11.54    2.77
   5   1   6  144.44    2.60
  -6   5  10    1.07    1.51
  -6   6  12    2.11    1.91
  -4   2   5    1.42    0.59
  -4   4  12  394.68    5.17
  -4   6  15    0.28    2.59
  -2   1   6    5.74    0.84
  -2   4  14    7.70    2.30
  -1   2  11   15.31    1.60
  -1   3  13   22.87    2.27
   0   1   9   28.90    1.60
   2   0   5    1.62    0.74
   2   1   9   20.91    1.61
   2   3  13    3.01    2.38
   2   4  14    9.17    2.96
   3   0  -4   45.01    1.00
   3   0   4  170.17    2.13
   4   0   2   53.50    1.00
   5   3  10    7.56    1.98
  -5   3  -4  177.40    1.83
  -5   3   6   71.66    1.62
  -5   4  10   64.30    2.10
  -5   5  12    1.32    1.73
  -4   2  -2  565.13    2.37
  -3   2   8    1.77    1.01
  -3   3  11    6.07    1.47
  -3   4  13  182.43    4.06
  -2   2  10   58.97    1.88
  -2   3  12    7.79    1.77
  -2   5  15   47.76    3.38
  -1   4  14    5.40    2.47
  -1   5  15    0.36    2.78
   0   3  13    4.17    2.07
   0   5  15   12.83    3.34
   1   0  -3   15.96    0.62
   1   1   9   39.03    1.75
   1   3  13    9.61    2.30
   1   4  14    2.57    2.74
   2   0  -4    0.38    0.47
   2   2  11   10.71    1.91
   3   1   8    0.96    1.23
   3   3  12    2.29    2.21
   3   4  13   18.86    2.94
   4   0  -3  136.01    1.21
   4   1   7  119.89    2.52
   4   3  11  145.36    3.88
   4   4  12   19.16    2.58
   5   2   8    0.00    1.40
  -5   6  13    5.31    2.20
  -5   7  14   30.06    3.14
  -4   3   9   13.09    1.32
  -4   5  13   47.03    2.72
  -4   6  14    1.67    2.43
  -3   5  14   71.53    3.27
  -3   6  15    2.48    2.26
  -2   1   5    0.14    0.61
   0   1   8    2.77    1.03
   0   2  11    0.44    1.14
   0   4  14    0.59    1.87
   1   0   4  387.82    2.88
   1   2  11    4.18    1.65
   2   0   4  870.61    4.42
   2   3  12   15.62    2.25
   3   2  10   14.43    1.92
   4   0   1   26.07    0.63
   4   2   9   66.91    2.49
  -6   5   9    3.34    1.26
  -6   6  11    0.52    1.55
  -5   4   9  251.70    3.49
  -5   5  11   25.86    1.97
  -4   4  11    4.27    1.57
  -3   4  12    3.98    1.77
  -2   1  -4   97.80    1.51
  -2   2   9  393.36    4.29
  -2   4  13   -0.57    1.97
  -2   5  14    1.62    2.53
  -1   2  10    9.44    1.41
  -1   3  12    1.88    1.75
   1   1   8   11.33    1.27
   1   3  12    2.42    1.90
   2   1   8    3.80    1.19
   2   4  13    0.08    2.52
   3   0  -5   36.65    1.10
   3   0   3  130.79    1.64
   3   3  11   53.45    2.75
   3   5  13   10.30    3.10
   4   5  12    0.45    2.85
   5   3   9    7.86    1.85
   5   4  10   18.18    2.48
  -5   6  12    2.95    2.00
  -5   7  13    1.65    2.27
  -4   2  -3   16.03    0.69
  -4   3   8  119.30    2.35
  -4   5  12   64.68    2.78
  -4   7  14    5.88    2.97
  -3   3  10   67.91    2.19
  -3   5  13    0.98    2.19
  -3   6  14    7.25    2.74
  -2   3  11    3.45    1.53
  -1   4  13   15.90    2.43
  -1   5  14   14.22    2.93
   0   2  10    2.79    1.38
   0   3  12   40.18    2.15
   0   4  13   23.62    2.70
   0   5  14    0.39    2.88
   1   0   3 2977.39    6.94
   1   2  10   97.21    2.76
   1   4  13    2.28    2.52
   1   5  14    1.37    2.24
   2   0  -5   53.64    1.26
   2   2  10    5.40    1.56
   3   1   7  219.21    3.23
   3   4  12    4.14    2.47
   4   0  -4   56.89    1.01
   4   0   0    2.47    0.29
   4   3  10  111.37    3.35
   4   4  11    2.38    2.23
   5   2   7   20.11    1.60
  -6   5   8    5.15    1.18
  -6   6  10   19.31    1.87
  -5   4   8   19.17    1.48
  -4   4  10    2.81    1.37
  -4   6  13    3.28    2.28
  -2   1   4   37.72    0.98
  -2   4  12    2.69    1.79
  -2   6  14    5.35    2.79
  -1   1   6  249.29    2.83
   2   0   3   10.63    0.61
   2   3  11    4.17    1.93
   2   5  13    3.25    2.90
   3   2   9  457.38    5.36
   4   2   8   14.21    1.67
  -6   7  11    0.89    1.93
  -5   5  10    5.21    1.53
  -4   2   2  375.13    1.89
  -3   3   9   -0.22    1.09
  -3   4  11    0.25    1.53
  -2   2   8    4.15    1.05
  -2   5  13   39.28    2.90
  -1   2   9   23.75    1.50
  -1   3  11   10.64    1.41
  -1   6  14   -1.35    3.02
   0   3  11   31.02    2.22
   0   6  14    4.40    3.26
   1   3  11   12.96    2.03
   1   5  13    3.56    2.82
   2   2   9   14.66    1.63
   2   4  12    0.38    2.23
   3   0   2   68.46    1.08
   3   3  10   61.91    2.77
   3   5  12   -0.43    2.60
   4   0  -5   42.51    1.01
   4   5  11    4.57    2.42
   5   3   8    4.63    1.62
   5   4   9    0.20    1.81
  -5   6  11    5.22    1.84
  -5   7  12   13.95    2.43
  -4   2  -4   23.96    0.88
  -4   5  11    1.69    1.72
  -4   6  12    3.83    1.97
  -4   7  13    2.62    2.60
  -3   2   6   10.62    0.91
  -3   5  12   85.63    3.17
  -3   6  13    3.27    2.48
  -2   3  10    0.02    1.24
  -1   4  12   60.18    2.83
  -1   5  13    2.51    2.38
   0   2   9    0.92    1.22
   0   4  12   25.08    2.56
   0   5  13   25.51    3.07
   1   2   9    2.36    1.33
   1   4  12   -0.44    2.07
   3   4  11    1.37    2.04
   4   3   9    0.02    1.63
   4   4  10    4.84    2.16
   5   2   6   71.15    2.11
  -6   5   7    1.36    1.00
  -6   6   9    6.52    1.49
  -4   4   9   81.24    2.31
  -2   4  11   45.14    2.38
  -2   6  13    2.68    2.63
  -1   3  10    7.67    1.48
   0   1   6 1008.19    5.64
   1   0   2  503.06    2.40
   1   6  13    4.79    3.25
   2   3  10    0.39    1.75
   2   4  11   23.83    2.44
   2   5  12   -0.12    2.55
   3   2   8  881.72    6.95
   4   2   7    6.84    1.38
   5   1   3    2.96    0.71
  -6   7  10    0.90    1.77
  -5   5   9    1.51    1.33
  -5   8  12   28.26    3.07
  -3   3   8    0.37    0.99
  -3   4  10  163.45    3.33
  -3   7  13   16.01    3.02
  -2   1   3 1890.06    5.29
  -2   5  12   -0.02    1.95
  -1   1   5  157.82    2.04
  -1   6  13   10.42    2.95
   0   3  10   71.92    2.60
   0   6  13    3.08    2.84
   1   3  10  102.87    3.06
   1   5  12    4.23    2.62
   2   0   2  378.41    2.22
   3   3   9   17.33    2.01
   3   5  11    0.21    2.36
   4   5  10    6.04    2.28
   5   3   7   11.83    1.64
   5   4   8    5.05    1.79
  -5   6  10    4.87    1.69
  -5   7  11    5.14    2.14
  -4   5  10   53.38    2.31
  -4   6  11   24.98    2.29
  -4   7  12   49.21    3.13
  -3   2   5   84.63    1.57
  -3   6  12   14.15    2.35
  -2   3   9   23.15    1.54
  -2   7  13    0.04    3.00
  -1   4  11   16.44    1.67
  -1   5  12    6.16    1.72
  -1   7  13    2.93    3.03
   0   2   8   39.57    1.71
   0   4  11    0.93    1.92
   0   5  12    0.54    2.24
   1   2   8    9.79    1.30
   1   4  11   12.53    2.15
   2   2   8   17.50    1.31
   2   6  12   -0.71    2.64
   3   4  10    1.74    1.91
   4   1   4    7.35    1.00
   4   3   8    4.44    1.58
   4   4   9   13.65    2.14
   5   2   5   73.64    2.00
  -6   5   6    7.19    1.01
  -6   6   8    0.26    1.28
  -6   7   9   -0.45    1.83
  -4   2   1  474.91    1.58
  -4   4   8    9.04    1.26
  -4   8  12   23.26    2.97
  -2   4  10   -0.30    1.52
  -2   6  12    1.66    2.44
   1   6  12    7.90    2.92
   2   3   9   38.86    2.24
   2   5  11   -0.57    2.41
   3   0   1    3.17    0.35
   3   2   7   63.30    2.14
   3   6  11    3.06    2.49
   4   2   6   29.45    1.61
   4   6  10    0.73    2.31
  -5   5   8   47.56    1.86
  -5   8  11    1.02    2.34
  -3   4   9   11.65    1.49
  -3   7  12   39.58    3.04
  -2   2   6   24.23    1.15
  -2   5  11   49.67    2.62
  -1   3   9   54.31    1.88
  -1   6  12   12.27    2.62
   0   1   5  781.31    4.57
   0   3   9  171.21    3.33
   0   6  12   -0.78    2.52
   1   3   9  234.91    3.99
   1   5  11   19.64    2.61
   2   4  10   17.21    1.79
   3   5  10   -0.09    2.13
   4   5   9   17.29    2.31
   5   0  -5    1.17    0.50
   5   0  -4    0.61    0.41
   5   1   2    6.39    0.75
   5   3   6   39.25    1.90
   5   4   7    3.30    1.79
   5   5   8   11.34    1.99
  -5   6   9    2.24    1.53
  -5   7  10    0.07    1.84
  -5   9  11   -0.25    2.78
  -4   5   9    0.11    1.35
  -4   6  10   32.71    2.23
  -4   7  11    1.05    2.16
  -3   3   7    2.27    0.96
  -3   5  10    5.09    1.69
  -3   6  11   14.51    2.14
  -3   8  12    0.09    2.98
  -2   3   8   20.87    1.42
  -2   7  12    7.56    2.81
  -1   1   4  731.02    3.84
  -1   4  10   25.54    2.03
  -1   5  11    2.42    1.53
  -1   7  12    1.00    2.87
   0   4  10   77.09    2.92
   0   5  11    6.04    2.30
   0   7  12   14.25    3.28
   1   1   5   78.52    1.66
   1   4  10    5.91    1.91
   2   1   5  182.73    2.47
   2   2   7  426.78    4.52
   2   6  11    0.04    2.42
   3   3   8  180.71    3.58
   3   4   9   12.18    2.05
   4   3   7   57.09    2.26
   4   4   8   -0.05    1.70
  -6   6   7    7.75    1.29
  -6   8   9   -0.44    1.93
  -4   3   5  163.88    2.16
  -4   8  11    2.79    2.39
  -3   2   4  220.55    2.16
  -2   6  11   53.75    2.98
   0   2   7    0.65    0.96
   1   2   7  136.86    2.62
   1   6  11   36.94    3.11
   2   5  10   24.52    2.56
   2   7  11    2.80    2.85
   3   1   4  129.25    2.08
   3   6  10    4.21    2.28
   4   1   3   86.61    1.66
   4   6   9    3.69    2.19
  -6   7   8    0.75    1.47
  -5   5   7   65.51    1.94
  -5   8  10   13.21    2.38
  -4   4   7  150.57    2.59
  -3   1  -4  306.23    2.56
  -3   1  -3  115.53    1.45
  -3   4   8   70.63    2.11
  -3   7  11   24.29    2.60
  -2   4   9    0.92    0.95
  -2   5  10   46.04    2.46
  -1   3   8   25.81    1.57
  -1   6  11    0.90    2.29
   0   6  11   31.73    3.00
   1   0   1 2454.19    3.93
   1   5  10   21.71    2.35
   1   7  11    0.12    2.86
   2   0   1  663.69    2.31
   2   3   8  169.07    3.40
   2   4   9   11.44    1.96
   3   2   6  389.53    4.21
   3   5   9   -1.03    1.95
   3   7  10   -0.45    2.63
   4   2   5   28.17    1.45
   4   7   9    0.61    2.51
   5   5   7    2.72    1.70
  -5   6   8    2.08    1.40
  -5   7   9    2.49    1.76
  -5   9  10   31.21    3.01
  -4   5   8   -0.17    1.16
  -4   7  10    0.48    2.00
  -3   1  -2   64.61    0.91
  -3   5   9   32.09    1.99
  -3   6  10    0.99    1.79
  -3   8  11   -0.06    2.63
  -2   7  11    6.78    2.58
  -1   0  -4  445.85    3.24
  -1   4   9   74.57    2.51
  -1   5  10   19.34    2.19
  -1   7  11    4.44    2.70
   0   3   8   50.34    1.99
   0   5  10   11.37    2.18
   0   7  11    0.25    2.76
   1   3   8  107.45    2.73
   1   4   9    6.33    1.85
   2   6  10   14.03    2.64
   3   3   7  262.79    4.01
   3   4   8    1.04    1.67
   4   3   6    6.07    1.57
   4   4   7    4.65    1.81
   4   5   8   -0.75    1.66
   5   3   5    2.37    1.23
   5   4   6    0.63    1.46
  -6   6   6   27.09    1.62
  -6   8   8    6.04    2.02
  -4   6   9    5.66    1.58
  -4   8  10    8.53    2.31
  -2   2   5  104.69    1.70
  -2   3   7   17.01    1.21
  -2   6  10    9.30    2.02
  -2   8  11    1.74    2.85
  -1   0  -3 3188.22    7.41
  -1   8  11    0.34    3.10
   0   1   4   53.83    1.13
   0   4   9  171.76    3.47
   1   6  10    1.84    2.32
   2   1   4   77.60    1.57
   2   2   6  128.39    2.50
   2   5   9    2.50    1.94
   2   7  10   15.68    2.93
   3   6   9    6.66    2.28
   4   6   8   13.88    2.24
   5   1   1   -0.03    0.54
  -6   7   7    5.91    1.51
  -5   8   9    1.80    1.96
  -4   3   4  321.23    2.73
  -4   9  10    1.11    2.58
  -3   7  10    2.39    2.20
  -2   4   8    9.98    1.39
  -2   5   9    5.61    1.68
  -1   1   3 2718.58    6.43
  -1   6  10   68.32    3.16
   0   6  10    0.60    2.25
   1   1   4   39.74    1.12
   1   7  10    2.16    2.51
   2   3   7  183.38    3.33
   2   4   8  123.76    3.23
   3   7   9    0.89    2.51
   4   0  -1   75.06    0.52
   4   7   8    9.30    2.44
   5   5   6    9.86    1.84
  -5   5   6    0.21    0.97
  -5   7   8    2.02    1.59
  -5   9   9    3.62    2.38
  -4   4   6    8.80    1.04
  -4   7   9   74.92    2.89
  -3   2   3  478.04    2.76
  -3   4   7  178.65    2.90
  -3   6   9  145.41    3.47
  -3   8  10   13.85    2.68
  -2   7  10    1.34    2.23
  -1   0  -2  536.34    2.50
  -1   3   7  182.42    2.93
   0   5   9  277.92    4.75
   0   7  10    1.33    2.54
   1   5   9    8.33    2.02
   2   6   9   15.75    2.41
   3   5   8    3.18    1.73
   4   5   7    4.12    1.72
  -5   4   4    7.54    0.75
  -5   6   7   28.85    1.71
  -5  10   9   -0.79    2.80
  -4   6   8    2.85    1.48
  -3   5   8    0.90    1.34
  -3   9  10   21.09    3.19
  -2   8  10    1.77    2.62
  -1   4   8   36.18    1.86
  -1   7  10    8.47    1.94
  -1   8  10   -1.29    2.57
   0   3   7   20.04    1.45
   0   4   8   -0.27    1.40
   0   8  10    1.26    2.93
   1   3   7   11.85    1.36
   1   4   8  366.16    4.94
   2   7   9    0.40    2.48
   2   8   9    0.89    2.76
   3   1   3   10.95    0.78
   3   3   6  132.70    2.83
   3   4   7   60.65    2.43
   3   6   8    0.56    2.00
   4   1   2    3.38    0.68
   4   4   6    3.90    1.45
   5   3   4   46.03    1.73
   5   4   5    1.68    1.32
   5   6   6   17.15    1.93
  -6   7   6    0.77    1.48
  -6   8   7    1.09    1.61
  -5   3   1    0.79    0.32
  -5   8   8   11.94    2.03
  -4   8   9  116.84    3.56
  -3   3   5   33.85    1.20
  -3   7   9  103.16    3.35
  -2   6   9  124.95    3.42
  -2   9  10    1.51    2.91
  -1   2   5  361.47    3.17
   1   6   9    0.88    1.50
   2   5   8   11.11    1.92
   3   0   0  494.05    1.66
   3   7   8   32.16    2.81
   3   8   8    8.87    2.75
   4   3   5    0.37    1.14
   4   6   7    5.29    1.83
   4   7   7   11.22    2.16
  -6   9   7    0.72    2.15
  -5   9   8    1.50    2.40
  -4   7   8   18.88    2.16
  -4   9   9    2.43    2.32
  -3   1  -1   37.57    0.49
  -3   8   9   -0.52    2.10
  -2   2   4  100.01    1.54
  -2   4   7  105.26    2.42
  -2   5   8   43.55    2.07
  -2   7   9   30.03    2.45
  -1   6   9   77.15    2.73
   1   5   8   90.07    3.00
   1   7   9   21.03    2.65
   1   8   9   23.30    3.14
   2   3   6  257.50    3.61
   2   4   7   39.97    2.09
   2   6   8   19.65    2.20
   3   5   7    5.10    1.70
   4   8   7   -0.92    2.20
   5   5   5    0.68    1.36
  -5   5   5    1.66    0.87
  -5   6   6    3.84    1.30
  -5   7   7   10.02    1.62
  -5  10   8    0.55    2.53
  -3   4   6    3.28    0.96
  -3   6   8   69.67    2.52
  -3   9   9    7.96    2.74
  -2   8   9    3.63    2.32
  -1   3   6   68.86    1.85
  -1   5   8   20.55    1.89
  -1   7   9   15.75    2.43
   0   2   5    0.19    0.55
   0   5   8  145.30    3.48
   0   7   9   19.95    2.55
   0   8   9   18.43    2.95
   2   1   3 1393.88    5.43
   2   7   8    2.89    2.20
   4   5   6    1.80    1.47
   5   2   2   31.71    1.26
   5   6   5    4.45    1.76
  -6   8   6   35.44    2.00
  -5   2  -4    1.20    0.53
  -4   3   3    4.84    0.60
  -4   5   6    5.93    1.12
  -4   6   7    6.82    1.42
  -4   8   8   10.92    2.11
  -3   5   7    0.22    1.18
  -2   6   8    1.98    1.61
  -2   9   9    4.08    2.83
  -1   8   9    2.94    2.42
  -1   9   9   10.43    3.12
   0   3   6   33.71    1.53
   0   4   7   14.88    1.53
   1   1   3 3750.64    8.36
   1   3   6   15.47    1.34
   1   4   7   15.44    1.59
   1   6   8    4.74    1.94
   2   8   8   19.71    2.95
   3   3   5    9.65    1.29
   3   4   6  194.48    3.46
   3   6   7   -0.46    1.67
   3   7   7   14.44    2.25
   4   4   5    0.70    1.23
   4   6   6   12.21    1.87
   5   1   0    7.59    0.59
   5   3   3   33.12    1.56
   5   4   4   -0.11    1.17
  -6   6   4    0.81    1.03
  -6   7   5   32.48    1.75
  -5   8   7   20.49    2.03
  -4   9   8   12.37    2.46
  -4  10   8    2.34    2.81
  -3   7   8   30.99    2.23
  -1   6   8    2.08    1.76
   0   6   8  119.69    3.46
   1   7   8   20.97    2.53
   1   8   8    0.32    2.41
   2  -1  -4   37.11    0.95
   2   5   7   11.20    1.74
   3   8   7   -0.20    2.36
   4   3   4   22.59    1.37
   4   7   6   -0.35    1.96
   4   8   6    1.96    2.37
  -6   9   6    0.96    1.82
  -5   9   7    0.33    2.02
  -5  10   7   -0.83    2.19
  -4   7   7    8.70    1.65
  -3   8   8    0.53    2.09
  -3   9   8    0.23    2.27
  -3  10   8    0.97    2.75
  -2   7   8   11.75    2.09
  -1   7   8    6.92    2.00
   0   7   8    5.95    2.19
   1  -1  -4  787.70    4.01
   1   5   7  105.42    3.00
   2   4   6   64.01    2.23
   2   6   7    8.72    1.90
   3  -1  -4  112.35    1.41
   3   1   2  127.59    1.66
   3   5   6    1.07    1.50
   4   5   5   12.85    1.73
   5   5   4   -0.27    1.27
  -5   7   6  121.00    2.77
  -3   3   4  817.10    4.42
  -3   6   7   25.22    1.76
  -2   0  -3   10.61    0.61
  -2   8   8   10.37    2.32
  -2   9   8    0.83    2.55
  -1   0  -1 2445.05    3.80
  -1   1   2  235.29    1.59
  -1   5   7   35.34    1.92
  -1   8   8   27.79    2.78
  -1   9   8    7.56    2.85
   0   5   7  165.33    3.40
   0   8   8    2.90    2.31
   0   9   8    2.21    2.73
   2   2   4  895.73    5.28
   2   3   5  102.42    2.29
   2   7   7    0.76    2.10
   2   8   7   11.91    2.64
   3   6   6    0.80    1.58
   4  -1  -5    7.84    0.61
   4   1   1   79.63    1.27
   5   6   4    1.76    1.46
  -6   8   5    0.90    1.41
  -5   8   6    4.58    1.83
  -4   1  -4    1.65    0.62
  -4   6   6    0.08    1.16
  -4   8   7    0.66    1.66
  -4   9   7    2.63    2.14
  -4  10   7    0.63    2.37
  -3   5   6    2.45    1.11
  -3   7   7    6.05    1.64
  -2   6   7   36.28    2.07
  -1   4   6  213.43    3.20
   1   2   4  346.77    3.19
   1   4   6   11.56    1.40
   1   6   7   23.65    2.12
   3   4   5    1.56    1.25
   3   7   6   55.71    2.78
   3   8   6    2.94    2.36
   4   6   5    4.58    1.64
   4   7   5    0.20    1.86
   4   8   5    2.97    2.19
   5   4   3    2.89    1.09
   5   7   4   -0.35    1.69
  -6   9   5    5.14    1.90
  -5   9   6   11.01    1.93
  -5  11   6   11.69    3.17
  -4   5   5   25.72    1.31
  -3   8   7   27.32    2.24
  -2   2   3  179.28    1.79
  -1   6   7  175.54    3.63
   0   4   6    5.13    0.93
   0   6   7   16.08    1.96
   1   3   5   36.94    1.53
   1   7   7    7.83    2.01
   1   8   7    4.50    2.35
   1   9   7    8.75    2.75
   2  -1  -3 1846.80    4.98
   3   2   3   97.09    1.82
   3   3   4   14.83    1.23
   4   4   4   -0.21    1.07
   5   2   1   -0.17    0.75
   5   3   2    2.02    1.06
  -6   7   4   -0.03    1.05
  -5  10   6    0.64    2.21
  -4   7   6    4.93    1.47
  -3   9   7   16.15    2.52
  -3  10   7    3.08    2.52
  -2   5   6   18.07    1.44
  -2   7   7   32.90    2.22
  -2   8   7    5.14    1.98
  -2  10   7   26.17    3.25
  -1   7   7    6.99    1.92
  -1  10   7    0.74    3.06
   0   7   7   -0.82    1.85
   0   8   7   15.41    2.52
   0   9   7    1.01    2.64
   1  -1  -3 2774.66    6.48
   1   5   6   19.53    1.68
   2   6   6   -0.26    1.60
   2   9   6    1.76    2.68
   3   5   5    1.67    1.38
   4   2   2   19.01    1.07
   4   3   3   -0.54    0.87
   5   5   3    0.69    1.15
  -5   7   5    0.43    1.20
  -4   8   6   -0.99    1.54
  -3   6   6    0.69    1.24
  -2   9   7   -0.14    1.72
  -1   5   6   30.24    1.71
  -1   8   7    1.56    1.98
  -1   9   7    5.44    1.95
   0   5   6   25.63    1.72
   2   4   5   39.07    1.75
   2   7   6    1.24    1.44
   2   8   6    0.25    2.13
   3  -1  -3 1216.51    3.71
   3   6   5    8.16    1.69
   3   9   5    1.46    2.65
   4  -1  -4   20.96    0.68
   4   5   4   20.75    1.56
   4   9   4   21.02    2.79
   5   6   3    6.06    1.46
   5   7   3    4.58    1.82
  -6   8   4   33.38    1.80
  -5   6   4    9.12    1.22
  -5   8   5   76.73    2.50
  -4   1  -3   26.10    0.73
  -4   2   0    0.77    0.15
  -4   6   5    1.61    1.09
  -4   9   6    9.70    2.13
  -4  10   6    1.26    2.34
  -3   7   6    2.43    1.47
  -2   0  -2  370.21    2.05
  -2   4   5   47.97    1.44
   1   6   6   -1.54    1.54
   1   7   6    0.53    1.73
   1   8   6    1.98    2.10
   1   9   6    2.31    2.54
   3   7   5   12.74    1.97
   3   8   5   19.94    2.37
   4   6   4    1.16    1.46
   4   7   4    0.40    1.71
   4   8   4    1.68    2.06
  -6   9   4   12.58    1.75
  -5   9   5   -0.24    1.72
  -5  10   5   -0.24    2.07
  -5  11   5   13.42    2.68
  -3   3   3   10.88    0.77
  -3   5   5   59.31    1.79
  -3   8   6   45.02    2.44
  -3   9   6   16.13    2.26
  -3  10   6   20.14    2.79
  -2   6   6    1.42    0.95
  -1   6   6   71.64    2.45
  -1  10   6   37.32    3.25
   0   6   6   13.59    1.75
   0   9   6    5.22    2.37
   0  10   6   50.05    3.65
   1   1   2 9481.38   11.67
   2   2   3   30.57    1.13
   2   5   5    3.22    1.34
   3   4   4   28.80    1.53
   4   4   3    1.47    1.00
  -6   7   3   23.25    1.46
  -6  10   4    2.30    1.84
  -4   4   3   92.77    1.62
  -4   5   4   81.61    1.82
  -4   7   5    2.68    1.34
  -2   7   6    3.92    1.62
  -2   8   6    0.17    1.80
  -2   9   6   20.36    2.55
  -2  10   6   21.95    2.85
  -1   2   3  241.53    2.18
  -1   3   4   23.37    1.10
  -1   7   6   11.56    1.86
  -1   8   6    3.83    1.91
  -1   9   6   21.85    2.69
   0   4   5   18.11    1.12
   0   7   6    1.25    1.68
   0   8   6    2.66    2.07
   2   6   5   -0.73    1.47
   2   7   5    7.26    1.82
   2   8   5    3.38    2.18
   2   9   5    2.30    2.31
   3   9   4   -0.55    2.26
   4   9   3    0.69    2.48
   5  -1  -5   30.08    0.79
  -5   7   4   29.30    1.56
  -4   8   5   13.05    1.73
  -4  10   5    3.11    2.25
  -4  11   5    1.05    2.45
  -3   6   5   71.12    2.11
  -2   5   5  100.88    2.27
   1   2   3  636.69    3.94
   1   5   5    9.11    1.37
   1  10   5    1.98    2.74
   2   0   0    4.38    0.19
   3   1   1  254.50    2.01
   3   5   4   13.01    1.40
   3   8   4   -0.30    2.00
   4   8   3    1.30    1.82
   5   5   2    3.14    1.13
   5   6   2    4.39    1.49
  -5   8   4    0.54    1.31
  -5  11   4    1.82    2.34
  -4   9   5    4.69    1.77
  -3  11   5    1.17    2.56
  -2  11   5   -0.82    2.59
   0   2   3   30.06    0.90
   0   5   5    2.08    1.19
   0  10   5    0.90    2.69
   1   6   5    7.32    1.55
   1   7   5    5.28    1.72
   1   8   5    1.82    1.99
   1   9   5    0.26    2.19
   2   4   4    0.64    1.02
   3   2   2   13.07    0.84
   3   7   4   14.87    1.87
   4   6   3    6.99    1.50
   4   7   3   -0.69    1.60
   5   1  -1  116.82    1.22
  -6   9   3   10.00    1.63
  -6  10   3   27.58    2.24
  -5   9   4   33.22    2.16
  -5  10   4    1.51    1.98
  -4   6   4    6.20    1.09
  -3   7   5    0.65    1.32
  -3   8   5   26.77    2.05
  -3   9   5   10.57    2.11
  -3  10   5    1.60    1.71
  -2   6   5   23.99    1.60
  -2  10   5   42.85    3.10
  -1  10   5   18.89    2.88
   0   6   5   -0.98    1.36
   0   9   5    0.39    2.26
   1  -1  -2  242.34    1.61
   2  -1  -2 3017.32    5.10
   2   9   4   10.27    2.46
   4   1   0    2.69    0.50
   4   2   1  244.46    2.41
   5   2   0   45.04    1.13
  -4  11   4    0.89    2.45
  -3   0  -3  128.34    1.48
  -2   2   2  775.52    3.22
  -2   7   5   14.72    1.71
  -2   8   5   42.69    2.37
  -2   9   5    2.16    2.04
  -1   6   5    2.62    0.95
  -1   7   5    3.04    1.59
  -1   8   5    0.36    1.78
  -1   9   5   74.17    3.20
   0   7   5   22.24    1.93
   0   8   5    1.74    1.39
   1   4   4    1.66    0.99
   1  10   4    2.58    2.63
   2   5   4    7.67    1.31
   2   6   4  118.37    2.88
   2   7   4    9.76    1.74
   2   8   4    7.62    2.06
   3   4   3  108.68    2.22
   3   9   3    1.03    2.22
   4   9   2    8.58    2.22
   5   8   1   19.09    2.16
  -6   7   2   47.42    1.55
  -5   5   2   50.22    1.31
  -5  11   3   -0.85    2.41
  -4   7   4    1.28    1.18
  -4   8   4    4.84    1.44
  -4   9   4   22.14    1.99
  -4  10   4    1.26    2.06
  -3  11   4    0.28    2.53
  -2   3   3   76.81    1.41
  -2  11   4    0.83    2.71
  -1  -1  -3 3907.04    8.15
   0   4   4    8.19    1.06
   0  10   4   25.25    2.80
   1   9   4    2.76    2.25
   2  10   3   11.40    2.76
   3   5   3    1.66    1.15
   3   8   3    2.17    1.87
   4   8   2    5.81    1.93
   5   5   1    7.83    1.27
   5   7   1    0.29    1.65
  -5   7   3  234.37    3.21
  -5  10   3   -0.37    1.74
  -4   1  -2  156.95    1.15
  -3   4   3  108.57    1.77
  -3   6   4    3.87    1.11
  -3  10   4    1.91    2.19
  -2   5   4   97.22    2.12
  -1  10   4    6.53    2.50
   1   5   4    2.13    1.13
   1   8   4   12.34    2.05
   3   6   3    0.05    1.37
   3   7   3   11.29    1.72
   3  10   2    2.39    2.60
   4  -1  -3  120.56    1.03
   4   5   2   60.85    1.87
   4   6   2   32.06    1.80
   4   7   2    9.57    1.68
   5   6   1   -0.50    1.18
  -6   8   2    3.43    1.19
  -6   9   2   17.95    1.66
  -6  10   2    1.58    1.73
  -5   8   3   11.22    1.47
  -5   9   3    7.14    1.63
  -5  12   2   -0.54    2.86
  -4  11   3    0.16    2.28
  -3   7   4    2.86    1.29
  -3   8   4    5.86    1.60
  -3   9   4    1.08    1.82
  -2  10   4    0.27    1.66
  -1   3   3   31.18    1.06
  -1   5   4   20.57    1.34
  -1   9   4   77.63    3.07
   0   5   4   56.73    1.86
   0   9   4    8.69    2.08
   1   6   4    2.87    1.05
   1  10   3   -0.52    2.26
   2   2   2   35.71    1.04
   2   4   3   26.79    1.32
   2   9   3    0.41    2.13
   3   9   2    6.45    2.40
  -4   4   2  745.73    3.87
  -4   6   3   33.54    1.41
  -4  10   3    1.10    1.79
  -3   3   2   38.36    0.90
  -3  11   3    1.84    2.28
  -2   6   4    1.34    1.11
  -2   7   4    4.58    1.43
  -2   8   4   11.74    1.80
  -2   9   4   13.34    1.68
  -1   6   4   56.26    1.97
  -1   8   4   19.50    1.99
  -1  11   3    3.49    2.73
   0   3   3    0.68    0.70
   0   6   4    3.03    1.25
   0   7   4   12.15    1.69
   0   8   4    1.76    1.31
   2   1   1   40.17    0.79
   2   8   3    5.47    1.88
   4   9   1    1.81    1.87
   5  -1  -4  103.46    1.01
   5   8   0    0.99    1.50
  -5   1  -4  113.23    1.39
  -5  11   2    0.00    2.05
  -4   7   3  109.16    2.50
  -4   9   3    0.56    1.58
  -4  12   2    5.52    2.85
  -2  11   3    1.48    2.39
  -1   1   1    2.58    0.22
  -1   7   4    0.20    1.35
   0  10   3   33.39    2.85
   1   9   3    3.05    2.10
   2   5   3   27.22    1.48
   2   6   3   35.81    1.83
   2   7   3    6.43    1.56
   2  10   2   -0.28    2.33
   3   4   2    6.86    1.09
   3   8   2    0.64    1.78
   3  10   1    0.24    2.18
   4   8   1   -0.50    1.64
   4  10   0    0.69    2.19
  -6   7   1   -0.86    1.01
  -5  10   2    7.95    1.88
  -4   8   3   80.44    2.42
  -3  10   3    0.98    1.87
  -2  10   3   73.38    3.22
  -1   2   2 1047.32    3.99
  -1  10   3   53.63    3.06
   0   9   3   20.13    2.18
   1   2   2  557.08    3.34
   1   4   3   15.08    1.12
   1   8   3   24.11    2.12
   2   9   2    3.58    1.95
   3  -2  -4  233.21    2.10
   3  -1  -2  346.66    1.48
   3   5   2    5.90    1.10
   4   4   1    2.95    0.99
   4   7   1   25.66    1.84
   5   4   0    0.73    0.78
   5   7   0   14.62    1.52
  -6   8   1    0.04    1.23
  -6   9   1    1.09    1.53
  -6  10   1    0.71    1.62
  -5   7   2   38.88    1.52
  -5   8   2   20.06    1.52
  -5   9   2    4.49    1.50
  -5  12   1   47.52    3.15
  -4  11   2   29.98    2.66
  -3   6   3  163.47    2.65
  -3   9   3   31.39    2.16
  -2   0  -1  637.11    2.02
  -2   9   3   42.86    2.40
  -1   9   3    1.04    1.90
   0   2   2  686.41    3.48
   0  11   2    3.47    2.49
   1   5   3   13.51    1.24
   1   6   3    9.50    1.36
   1   7   3    4.25    1.52
   1  10   2    1.97    2.25
   3   2   1   83.30    1.37
   3   9   1    0.51    1.93
   4   5   1    2.91    1.02
   4   6   1    3.93    1.26
   4   9   0    0.11    1.86
   5   5   0    6.88    1.04
  -5  11   1    0.87    1.89
  -4  10   2    5.91    1.89
  -4  12   1    1.40    2.53
  -3   0  -2   66.47    0.91
  -3   7   3  241.61    3.51
  -3   8   3    1.98    1.37
  -3  11   2    3.56    2.31
  -2   5   3  237.51    2.93
  -2   8   3   23.35    1.84
  -2  11   2    0.12    2.41
  -1  -1  -2 9489.55   10.96
  -1   8   3    3.99    1.58
  -1  11   2   -0.56    2.30
   0   8   3    8.24    1.69
   1  11   1    4.08    2.50
   2   8   2   13.98    1.86
   2  10   1    1.46    2.22
   4   2   0   28.73    0.91
   5   8  -1   38.49    2.08
  -5   5   1  136.70    1.78
  -4   9   2    1.23    1.45
  -3  10   2    0.32    1.77
  -3  12   1    5.05    2.77
  -2   6   3    6.85    1.12
  -2   7   3    8.72    1.36
  -1   7   3    3.67    1.36
   0   5   3   21.05    1.12
   0   6   3    1.12    1.11
   0   7   3    0.19    0.99
   0  10   2   -0.55    1.56
   1   0   0  297.89    0.75
   1   1   1  836.71    2.99
   1   9   2    2.06    1.75
   2   4   2   45.86    1.46
   2   7   2    8.52    1.53
   3   8   1    0.28    1.62
   3  10   0    0.78    2.16
   4   8   0    4.33    1.64
   4  10  -1    1.39    2.00
  -5  10   1    1.90    1.65
  -5  12   0    3.21    2.36
  -4   6   2   83.89    1.84
  -4   8   2   14.84    1.50
  -4  11   1    3.85    2.16
  -3   4   2  521.34    3.41
  -2   3   2  194.73    1.94
  -2  10   2   98.46    3.33
  -1   6   3    1.67    0.79
  -1  10   2   11.64    1.81
   0   9   2    1.78    1.85
   0  11   1    2.62    2.47
   1   3   2    4.83    0.70
   1   8   2   16.58    1.84
   2  -2  -3  191.86    1.80
   2   6   2   38.02    1.76
   2   9   1    0.17    1.88
   3   7   1   16.76    1.66
   4   7   0   20.77    1.84
   5   7  -1   37.69    1.84
  -5   9   1   45.03    2.03
  -4   7   2    9.76    1.15
  -3   9   2    2.40    1.59
  -3  11   1   -0.30    2.11
  -2   9   2    2.42    1.65
  -2  11   1    1.15    2.12
  -1   9   2   46.23    2.42
  -1  11   1    1.69    2.40
   1  10   1    0.61    1.55
   3   1   0    5.00    0.37
   3   6   1   42.64    1.79
   3   9   0    2.59    1.85
   4  -2  -4    1.29    0.51
   4   9  -1    0.05    1.75
  -6   9   0    0.00    1.22
  -5   7   1    4.85    0.97
  -5   8   1    4.61    1.16
  -5  11   0   30.34    2.37
  -4  10   1  101.31    3.03
  -4  12   0    1.07    2.24
  -3   8   2    1.18    1.36
  -3  12   0    0.50    2.37
  -2  12   0   -0.29    2.50
  -1   3   2    9.89    0.67
   0   3   2    9.45    0.74
   0   8   2    2.72    1.53
   0  10   1   61.85    2.95
   1  11   0    4.71    2.37
   2   8   1    0.74    1.57
   2  10   0    9.98    2.24
   3   4   1   29.55    1.23
   3   5   1   16.96    1.24
   3  10  -1    1.65    2.05
   4   5   0    5.79    1.13
   4   6   0    4.25    1.19
   4  10  -2    1.66    1.97
   5  -2  -5   27.94    0.81
   5   4  -1    2.86    0.77
   5   5  -1    1.45    0.92
   5   8  -2   89.46    2.57
  -5   1  -3   37.68    0.73
  -5  12  -1    1.75    2.26
  -4   0  -3   88.80    1.19
  -4   4   1   20.55    0.74
  -3   6   2   32.72    1.38
  -3   7   2   81.23    2.14
  -3  10   1   23.04    2.16
  -2   4   2  303.32    2.74
  -2   8   2   81.04    2.48
  -1   8   2   65.71    2.37
  -1  10   1    4.17    2.00
   0   7   2   18.31    1.57
   0  11   0    0.44    2.17
   1   5   2  118.45    2.26
   1   9   1    0.52    1.25
   2  11  -1   16.38    2.53
   3   8   0   10.15    1.69
   4   8  -1   -0.05    1.47
   5   1  -2    6.26    0.39
  -5  10   0    6.76    1.68
  -4   9   1    6.95    1.45
  -4  11   0   10.82    2.12
  -2   7   2   53.63    1.91
  -2  10   1   75.81    2.85
  -1   7   2   17.09    1.45
  -1  11   0    0.05    2.07
   0   6   2    2.67    1.07
   0   9   1    0.92    1.65
   1   8   1    1.58    1.44
   1  10   0    2.89    2.03
   2   7   1   10.31    1.43
   2   9   0    6.16    1.82
   3  -2  -3  524.42    2.71
   4   1  -1   53.57    0.78
   5   7  -2    0.47    1.23
   5   9  -3    0.09    1.58
  -5   9   0    1.50    1.48
  -4   5   1    6.96    0.82
  -4   8   1  130.17    2.67
  -4  12  -1    1.35    2.28
  -3   3   1 2278.85    5.51
  -3   9   1    1.47    1.55
  -3  11   0    3.41    2.08
  -2  -1  -2  166.01    1.52
  -2   2   1 1981.15    4.40
  -2   6   2   36.59    1.44
  -2  11   0    1.49    2.11
  -1   5   2  412.40    3.72
  -1   9   1   45.61    2.29
   0   5   2  239.45    2.92
   1  -1  -1    2.38    0.21
   1  11  -1    9.21    2.39
   2   3   1    7.70    0.71
   2   6   1   38.12    1.67
   2  10  -1    0.12    1.96
   3   9  -1    9.71    1.82
   4   7  -1   16.76    1.54
   4   9  -2   -0.02    1.55
  -6   9  -1   -0.11    1.18
  -5  11  -1   31.07    2.28
  -4   6   1  137.50    2.15
  -4   7   1   68.16    1.84
  -4  10   0    5.07    1.68
  -3  12  -1    4.38    2.21
  -2   9   1  291.53    4.35
  -2  12  -1    1.26    2.38
   0   8   1    0.62    1.40
   0  10   0   22.84    2.28
   1   7   1   27.50    1.67
   2   5   1  143.67    2.40
   2   8   0   16.84    1.69
   2  11  -2   38.84    2.87
   3   6   0   13.19    1.28
   3  10  -2    5.68    1.98
   4  10  -3   -0.17    1.73
   5   8  -3   45.66    1.98
  -6   8  -1    4.51    1.17
  -5   8   0    0.20    1.06
  -5  12  -2    0.46    2.04
  -4  11  -1    1.30    1.77
  -3   8   1  219.84    3.41
  -3  10   0   15.37    1.93
  -2   8   1   15.34    1.54
  -2  10   0    1.73    1.66
  -1   8   1    9.55    1.50
  -1  10   0   19.89    2.12
   0  11  -1   -0.23    2.12
   1   2   1  114.16    1.37
   3   2   0   48.31    0.96
   3   8  -1    3.46    1.45
   4   6  -1    4.95    1.12
   4   8  -2   16.62    1.67
   5   9  -4    0.51    1.42
  -6   7  -1    0.81    0.88
  -5   7   0   49.02    1.50
  -5  10  -1   47.74    2.17
  -4   9   0   -0.70    1.30
  -4  12  -2    4.20    2.21
  -3   7   1   20.91    1.33
  -3  11  -1    4.67    1.87
  -1  11  -1   -0.31    1.98
  -1  12  -2   -1.59    2.27
   0   7   1   12.37    1.33
   0   9   0    0.55    1.52
   1  -2  -2 1070.16    3.88
   1   6   1    9.85    1.13
   1  10  -1    3.39    1.90
   1  11  -2   -0.17    2.01
   2   7   0   -0.25    1.20
   2   9  -1   -1.09    1.58
   3   5   0   -0.86    0.84
   4   5  -1   89.88    1.90
   4   9  -3    0.16    1.48
   5   2  -2    2.99    0.48
  -5   3  -1   70.66    0.69
  -5  11  -2    0.83    1.76
  -3   4   1  129.84    1.63
  -3   6   1  136.37    2.21
  -3   9   0  184.14    3.39
  -3  12  -2    3.72    2.24
  -2   7   1   67.76    1.93
  -2  11  -1    0.45    1.47
  -2  12  -2    7.85    2.39
  -1   2   1  114.78    1.17
  -1   7   1    0.78    1.05
  -1   9   0    8.02    1.57
   0  -2  -2  715.35    3.32
   0   2   1  713.91    3.06
   1   3   1 1014.64    4.56
   1   5   1   41.15    1.41
   1   8   0    6.79    1.44
   2  10  -2    3.50    1.89
   2  11  -3   -1.15    2.11
   3   7  -1    0.76    1.16
   3   9  -2   26.85    1.93
   3  10  -3    5.36    1.91
   4   2  -1   48.64    0.92
   4   4  -1    2.12    0.85
   4   7  -2   24.31    1.67
   4  10  -4    3.82    1.82
   5   3  -2   -0.15    0.64
   5   4  -2    0.29    0.67
   5   7  -3   54.91    1.86
  -5   9  -1   18.36    1.50
  -5  12  -3    6.28    2.11
  -4   8   0  271.83    3.50
  -4  10  -1    4.61    1.57
  -2   3   1  457.38    2.62
  -2   9   0  255.66    3.96
  -1  -1  -1  810.57    2.72
   0  10  -1    8.64    1.77
   0  11  -2    8.09    2.16
   1   9  -1    1.42    1.47
   2   6   0   89.47    2.07
   2   8  -1    0.08    1.25
   3   0  -1   45.04    0.39
   4   3  -1   84.02    1.41
   5   8  -4   10.36    1.42
  -6   9  -2    2.11    1.14
  -4   7   0  118.53    2.23
  -4  11  -2    0.51    1.70
  -3  10  -1   37.07    2.14
  -2  10  -1    2.64    1.68
  -1   6   1   41.41    1.45
  -1  10  -1    2.76    1.69
  -1  11  -2    0.75    1.83
   0   5   1  136.74    2.17
   0   8   0    7.96    1.39
   1   7   0    1.90    1.12
   1  10  -2    2.02    1.68
   2   1   0  925.38    2.82
   3   8  -2    2.58    1.35
   4   8  -3    2.41    1.34
   5   6  -3   18.58    1.23
   5   9  -5    2.07    1.47
  -5   8  -1   20.78    1.28
  -5  10  -2    2.01    1.43
  -4   9  -1    1.69    1.21
  -4  12  -3   17.02    2.19
  -3   8   0   -0.81    1.09
  -3  11  -2   13.02    2.02
  -3  12  -3    2.23    2.11
  -2   8   0    3.94    1.27
  -2  11  -2   -1.04    1.80
  -2  12  -3    3.98    2.20
  -1   3   1   48.64    0.98
  -1   8   0    0.97    1.22
  -1  12  -3    7.16    2.23
   0   3   1   97.56    1.37
   0   9  -1   -0.19    1.36
   1  11  -3   21.91    2.34
   2  -1  -1 2270.08    3.00
   2   5   0    6.81    0.91
   2   9  -2    6.86    1.59
   3   6  -1   31.21    1.40
   3   9  -3    3.39    1.46
   4  -2  -3  475.33    2.16
   4   6  -2    0.47    0.95
   4   9  -4    8.88    1.62
   4  10  -5    2.52    1.62
   5  -2  -4   10.14    0.47
  -6   8  -2   -0.03    0.88
  -5  11  -3   14.39    1.85
  -5  12  -4   -1.41    1.85
  -4   0  -2   50.34    0.75
  -4   4   0   29.65    0.80
  -4   5   0   20.65    0.90
  -3  -1  -2  123.40    1.33
   0   7   0   16.80    1.29
   0  10  -2    0.74    1.65
   0  12  -4    2.25    1.97
   1   6   0  279.85    3.25
   1   8  -1    6.94    1.35
   2   7  -1    1.79    1.14
   2  11  -4   40.21    2.51
   3  10  -4   19.99    2.00
   3  11  -5    0.37    1.92
   5   5  -3    3.14    0.91
  -6   7  -2    4.95    0.91
  -5   7  -1   49.14    1.43
  -5   9  -2   11.64    1.44
  -4  10  -2    0.55    1.40
  -3   0  -1    3.33    0.25
  -3   9  -1  186.48    3.24
  -2   9  -1    7.81    1.45
  -1   7   0    5.72    1.05
  -1   9  -1   29.15    1.77
   0  11  -3    0.29    1.76
   3   7  -2    8.79    1.24
   4   5  -2   11.80    0.96
   4   7  -3   44.76    1.69
   5   8  -5   31.44    1.64
  -6   9  -3    2.98    1.29
  -4   8  -1   20.95    1.34
  -4  11  -3   85.20    2.77
  -4  12  -4    1.65    1.93
  -3  10  -2   10.94    1.63
  -3  11  -3  102.45    3.12
  -3  12  -4    0.29    1.86
  -2  10  -2    3.14    1.56
  -2  12  -4    1.04    1.94
  -1  10  -2   16.47    1.73
  -1  11  -3   -0.82    1.78
  -1  12  -4   14.03    2.36
   0   6   0  100.25    1.98
   0   8  -1    6.34    1.27
   1   5   0   48.12    1.37
   1   9  -2   -0.20    0.98
   1  10  -3   13.30    1.84
   1  11  -4    6.38    1.99
   2   8  -2   25.19    1.61
   4   8  -4    7.55    1.34
   5   9  -6   20.43    1.58
  -5  10  -3   -0.04    1.29
  -3   6   0  241.08    2.66
  -2  11  -3    7.01    1.76
   1   7  -1    1.94    1.03
   2   6  -1    0.92    0.87
   2   9  -3   12.06    1.56
   2  10  -4   24.88    2.00
   2  11  -5    0.69    1.89
   3   8  -3    7.15    1.27
   3   9  -4    4.69    1.45
   3  10  -5    1.18    1.60
   3  11  -6   16.93    2.20
   4   9  -5   19.58    1.68
   4  10  -6   15.01    1.82
   5   4  -3    2.92    0.66
   5   6  -4    2.05    0.90
   0   9  -2    0.73    0.96
  -2 -11   9    2.12    2.71
  -2 -10   7    1.06    2.21
  -1 -12   5   -0.76    2.63
  -1 -10   2    3.04    1.77
  -1  -9   1    0.07    1.45
  -1  -3   0  145.78    1.75
  -1   0  12   17.79    0.65
   0 -11   0    0.84    1.57
   0 -10  -1   42.56    1.96
   0  -9  -2    0.21    1.36
   0  -7  -3   -0.01    0.82
   3  -2  -8    1.81    0.38
  -3  -8  13    0.78    1.92
  -3  -7  11   16.25    2.00
  -3  -7  12   -1.68    1.78
  -3  -7  13    1.34    1.90
  -3  -7  14    0.67    1.87
  -3  -6  11    9.21    1.69
  -3  -6  12    9.15    1.73
  -3  -6  13   -1.18    1.56
  -2 -11   8   -0.54    2.73
  -2 -10   6   -0.12    2.13
  -2  -9   5   11.44    1.91
  -2  -8   4   62.13    2.42
  -2  -7   3    3.93    1.39
  -2  -6   3   30.07    1.62
  -2  -5   3  276.78    3.40
  -2  -2   6  970.92    5.05
  -1 -11   3   18.40    2.37
  -1  -1   2 3664.29    6.78
   0 -12   1    1.61    1.87
  -3  -9  12    5.05    2.39
  -3  -9  13    9.38    2.63
  -3  -9  14    4.64    2.64
  -3  -9  15    4.69    2.60
  -3  -8  10   16.99    2.32
  -3  -8  11    1.16    2.13
  -3  -8  12    9.83    1.76
  -3  -8  14    1.17    2.00
  -3  -8  15    3.52    2.32
  -3  -8  16    4.57    2.31
  -3  -7   9   13.88    1.97
  -3  -7  10    6.88    1.77
  -3  -7  15    0.68    2.04
  -3  -7  16   37.23    2.55
  -3  -6   9  319.60    4.62
  -3  -6  10  160.16    3.40
  -3  -6  14   13.69    1.90
  -3  -6  15   -0.57    1.75
  -3  -5  10    7.78    1.48
  -3  -5  11   46.63    2.12
  -3  -5  12   58.78    2.30
  -3  -5  13  121.91    2.96
  -2 -11   7   -0.50    2.64
  -2 -10   5    3.42    2.13
  -2  -9   4    3.90    1.93
  -1 -12   4   24.27    2.96
  -1  -6  -1    9.59    1.10
   0  -8  -3    6.91    1.13
   1   2   3  636.81    3.25
   2   1  -3    3.41    0.62
  -3  -9  10   25.47    2.87
  -3  -9  11   13.02    2.52
  -3  -9  16    1.90    2.62
  -3  -8   9    8.67    2.16
  -3  -8  17   42.91    3.15
  -3  -7   8  183.33    3.98
  -3  -7  17    0.47    2.20
  -3  -6   8   29.53    2.11
  -3  -6  16    1.34    1.89
  -3  -5   8  349.43    4.47
  -3  -5   9   92.40    2.57
  -3  -5  14    4.12    1.59
  -3  -5  15    0.41    1.79
  -2 -11   6    4.84    2.75
  -2  -8   3    7.58    1.35
  -2  -6   2   55.36    2.00
  -2  -5   2   49.17    1.75
  -2  -2   5    3.18    0.75
  -1 -11   2   -0.10    2.12
  -1 -10   1    2.28    1.69
  -1  -9   0    5.68    1.59
  -1  -7  -1   25.98    1.52
   0   1   3 1102.15    2.21
   3  -1  -7   30.71    0.93
  -3 -10  11   17.42    3.34
  -3  -8  18   19.58    3.00
  -3  -7  18    3.65    2.40
  -3  -6   7  483.12    5.67
  -3  -6  17    3.88    2.05
  -3  -5   7   13.77    1.55
  -3  -5  16    0.50    1.57
  -3  -4   9    2.61    1.25
  -3  -4  10   38.21    1.83
  -3  -4  11   72.31    2.21
  -3  -4  12   25.74    1.71
  -3  -4  13    9.39    1.46
  -2 -10   4   28.72    2.76
  -2  -9   3    9.85    2.11
  -2  -7   2    0.71    1.33
  -1  -8  -1    2.04    1.34
   0  -9  -3   27.22    1.63
   0  -5  -4   48.74    1.23
   1  -6  -6   54.76    1.21
   1  -5  -6   23.48    0.76
   1   2   4  337.56    2.45
  -3 -10   9    8.49    3.03
  -3  -9   8    1.55    2.34
  -3  -8   7    5.22    2.04
  -3  -7   6  118.41    3.40
  -3  -4   8    0.70    1.19
  -3  -4  14    1.85    1.41
  -2 -11   5   -1.25    1.90
  -2  -8   2   24.62    2.06
  -2  -1   8  142.26    1.92
  -2  -1   9  154.86    2.01
  -2  -1  11   19.99    1.01
  -1 -12   2    0.43    2.74
  -1 -11   1    5.41    2.14
  -1  -3  -1  965.95    4.79
  -1  -2   0  323.58    2.44
  -3 -10   8    0.23    2.88
  -3  -9   7   -0.58    2.31
  -3  -8   6    0.41    2.07
  -3  -5   6   -1.09    1.28
  -3  -4   7   73.93    2.24
  -3  -4  15    0.13    1.48
  -3  -3  10   11.86    1.33
  -3  -3  11   -0.58    1.14
  -2 -10   3   10.13    2.44
  -2  -9   2    7.31    2.08
  -2  -7   1    1.69    1.50
  -2  -6   1    1.68    1.24
  -2  -5   1    5.50    1.17
  -2  -1   7  441.21    3.28
  -1  -7  -2   27.42    1.59
  -1  -6  -2   31.86    1.48
   0  -8  -4    1.69    1.25
   1  -4  -6  187.76    1.48
   1   2   5  384.06    2.65
  -3 -10   7    1.10    2.95
  -3  -9   6    3.19    2.47
  -3  -8   5    7.55    2.17
  -3  -7   5  185.87    4.00
  -3  -6   5   68.10    2.36
  -3  -4   6   51.35    2.01
  -3  -4  16    6.23    1.67
  -3  -3   8   24.69    1.50
  -3  -3   9    5.26    1.24
  -3  -3  12    1.57    1.20
  -3  -3  13   -0.09    1.23
  -2  -8   1    0.85    1.70
  -1  -4  -2   16.72    1.10
   1   2   6    0.32    0.60
   1   2   7  132.15    1.65
   1   2   8   10.12    0.70
  -3 -10   6   10.24    3.01
  -3  -9   5    1.60    2.45
  -3  -7   4   16.13    2.12
  -3  -6   4  183.91    3.78
  -3  -3   7  197.09    3.16
  -3  -3  14   81.83    2.37
  -2 -11   3    1.65    2.74
  -2 -10   2    1.66    2.29
  -2  -9   1   -0.32    2.17
  -2  -2   3   91.23    1.80
  -2  -1   6  257.51    2.57
  -1 -11   0    1.46    1.95
  -1 -10  -1    2.56    1.81
  -1  -8  -2   13.18    1.55
   0  -2  -3   29.70    0.63
   1   1   0  814.20    3.40
   2   1  -2 1463.39    5.80
  -4  -9  12    1.19    3.02
  -4  -9  13    3.02    3.31
  -4  -8  11    8.71    2.87
  -4  -8  12    0.82    2.77
  -4  -8  13    1.36    2.80
  -4  -8  14   25.67    3.25
  -4  -8  15    0.79    2.96
  -4  -8  16    0.97    2.92
  -4  -7  11    1.76    2.38
  -4  -7  12   18.49    2.74
  -4  -7  13    0.22    2.50
  -4  -7  14    6.07    2.62
  -4  -7  15    0.94    2.61
  -4  -6  12   27.12    2.47
  -4  -6  13    1.61    2.03
  -3  -8   4   -0.08    2.06
  -3  -5   4  224.49    3.81
  -3  -4   5    6.70    1.34
  -3  -3  15   68.21    2.25
  -2  -7   0   -0.67    1.46
  -2  -6   0   90.51    2.50
  -2  -5   0    5.77    1.24
  -1  -9  -2    0.56    1.54
   3  -3  -8   -0.12    0.42
  -4  -9  10    4.21    3.20
  -4  -9  11   25.28    3.43
  -4  -8   9   74.79    3.71
  -4  -8  10    4.80    2.63
  -4  -7   9   -0.54    2.31
  -4  -7  10    1.88    1.69
  -4  -7  16    0.56    2.70
  -4  -7  17    0.98    2.52
  -4  -6  10    3.55    2.12
  -4  -6  11   65.62    3.02
  -4  -6  14    1.66    2.06
  -4  -6  15   19.58    2.58
  -3 -10   5    1.20    2.71
  -3  -9   4    4.60    2.46
  -3  -7   3    2.66    1.89
  -3  -6   3   -0.02    1.60
  -3  -3   6    4.88    1.26
  -2 -11   2   36.22    3.21
  -2 -10   1   -0.46    2.29
  -2  -8   0   18.13    2.01
  -2  -3   1  301.61    3.38
  -2  -1   5   65.31    1.40
  -1  -7  -3    3.45    1.40
   0  -7  -5   14.97    1.28
   0  -3  -4  238.57    1.98
  -4  -7   8   65.17    3.39
  -4  -6   8    0.80    2.07
  -4  -6   9    0.69    1.50
  -4  -6  16   21.41    2.74
  -4  -6  17   49.36    3.46
  -4  -5  10   15.47    2.11
  -4  -5  11    1.98    1.91
  -4  -5  12    7.74    1.95
  -4  -5  13   36.30    2.51
  -4  -5  14    0.65    1.98
  -3 -10   4   19.27    3.18
  -3  -8   3    7.68    2.21
  -3  -5   3   14.08    1.67
  -3  -3   5  356.02    4.23
  -3  -2  12    1.22    1.29
  -2  -9   0    4.56    2.06
  -1  -3  -2    4.91    0.72
  -1  -2  -1  118.14    1.64
   0  -5  -5    1.87    0.81
  -4  -9   8   13.81    3.34
  -4  -8   7   12.50    2.92
  -4  -6   7    1.79    2.08
  -4  -5   8   32.33    2.39
  -4  -5   9   12.13    2.02
  -4  -5  15    3.23    2.13
  -4  -5  16   -0.91    2.38
  -3  -9   3    3.64    2.57
  -3  -7   2   10.34    1.99
  -3  -2  13   61.55    1.97
  -2 -11   1   14.69    2.82
  -2  -7  -1    8.32    1.65
  -2  -6  -1   35.65    1.91
   1   0  -2    2.04    0.36
   2  -1  -5    0.00    0.45
   3  -1  -6  246.27    2.46
  -4  -9   7    4.70    3.11
  -4  -8   6   23.22    2.94
  -4  -7   6    3.61    2.39
  -4  -5   7  137.26    3.67
  -4  -4   9   24.89    2.03
  -4  -4  10    2.73    1.72
  -4  -4  11   14.35    1.98
  -4  -4  12    5.06    1.82
  -4  -4  13   11.50    1.95
  -4  -4  14   28.75    2.50
  -3 -10   3    4.99    2.89
  -3  -8   2    3.25    2.16
  -3  -6   2    5.58    1.37
  -3  -5   2   26.05    1.89
  -3  -4   3    1.26    0.95
  -3  -3   4    9.37    1.37
  -3  -2  14    0.17    1.39
  -2 -10   0    8.78    2.42
  -2  -8  -1   -0.04    1.73
  -2  -5  -1  140.33    2.80
  -2  -1   4    0.98    0.61
  -1  -9  -3    2.00    1.56
  -1  -4  -3   14.75    1.15
   0  -1  -2  417.11    1.54
   3  -2  -7   78.30    1.31
  -4  -9   6    6.54    3.19
  -4  -4   8   28.85    2.14
  -4  -4  15    1.34    1.88
  -3  -9   2   25.85    2.92
  -2  -9  -1    1.03    1.98
  -2  -3   0 1407.19    7.28
   0  -4  -5   18.77    0.86
   1   1   1  826.81    3.58
  -4  -9   5   25.69    3.32
  -4  -8   5   33.58    3.19
  -4  -7   5  209.10    4.62
  -4  -6   5  269.63    5.14
  -4  -5   6   21.88    1.87
  -4  -4   7   21.60    2.02
  -3 -10   2    7.26    2.96
  -3  -8   1    3.38    2.19
  -3  -7   1    0.42    1.91
  -3  -6   1   32.96    2.21
  -3  -4   2    1.78    1.34
  -2 -11   0    0.45    2.53
  -2 -10  -1    0.60    2.47
  -1  -7  -4    6.98    1.34
  -1  -6  -4    2.68    1.25
   0   1   4   58.52    0.61
  -5  -8  11   12.03    3.61
  -5  -8  12   16.36    3.76
  -5  -8  13    2.31    3.38
  -5  -7  11    0.25    2.98
  -5  -7  12    5.94    3.13
  -5  -7  13    6.15    3.12
  -5  -7  14   21.30    3.47
  -5  -7  15   29.41    3.71
  -5  -7  16    6.68    3.82
  -4  -8   4   13.90    2.79
  -4  -7   4  268.39    5.44
  -4  -4   6   43.73    2.36
  -4  -3   9    8.14    1.60
  -4  -3  10    3.63    1.60
  -4  -3  11    3.59    1.59
  -4  -3  12    2.82    1.58
  -4  -3  13    1.44    1.85
  -3  -9   1    8.61    2.57
  -3  -5   1    8.24    1.62
  -2  -8  -2   10.63    1.93
  -2  -7  -2    8.53    1.67
  -2  -6  -2   34.81    1.90
  -2  -1   3    4.13    0.70
  -1  -8  -4    9.98    1.53
  -1  -1   0  852.10    3.74
   1  -5  -7   27.55    0.84
   2   0  -3  451.45    3.06
  -5  -8   9    4.76    3.40
  -5  -8  10    0.26    3.22
  -5  -7   9   13.81    3.02
  -5  -7  10   11.98    3.18
  -5  -7  17   30.30    3.98
  -5  -6  10    1.29    2.46
  -5  -6  11    1.82    2.65
  -5  -6  12    3.27    2.77
  -5  -6  13   13.67    2.98
  -5  -6  14    8.09    2.94
  -5  -6  15   29.86    3.35
  -4  -9   4   11.16    3.25
  -4  -6   4    0.25    1.52
  -4  -3   8   19.73    1.86
  -4  -3  14    3.43    1.73
  -3 -11   2    0.88    2.87
  -3 -10   1    2.07    2.83
  -3  -7   0   51.56    2.66
  -2  -9  -2    4.29    2.03
  -2  -5  -2  137.70    2.82
  -5  -7   8   27.89    3.43
  -5  -6   9   15.97    2.90
  -5  -6  16   29.26    3.38
  -5  -6  17   42.64    4.00
  -5  -5  11   10.94    2.45
  -5  -5  12    7.99    2.56
  -5  -5  13    1.32    2.45
  -5  -5  14    0.29    2.78
  -4 -10   4    3.16    3.73
  -4  -8   3    0.46    2.71
  -4  -6   3   11.66    2.23
  -4  -5   4   38.48    2.17
  -4  -4   5   15.91    1.94
  -4  -3   7   35.05    2.09
  -4  -3  15    0.97    1.73
  -3  -9   0    3.15    2.78
  -3  -8   0    9.42    2.33
  -3  -6   0   15.16    1.96
  -3  -4   1    2.34    1.38
  -3  -3   2   17.86    1.57
  -3  -1   9    6.11    1.03
  -3  -1  10   10.17    1.11
  -5  -8   7    4.42    3.38
  -5  -6   8   10.14    2.78
  -5  -5   9   47.11    3.10
  -5  -5  10   23.78    2.73
  -5  -5  15   11.03    2.76
  -4  -9   3    0.50    3.05
  -4  -3   6   16.00    1.79
  -3 -11   1    6.11    3.16
  -3  -5   0    0.93    1.51
  -3  -1   8   22.09    1.31
  -2  -7  -3    6.37    1.85
  -2  -3  -1    7.48    1.10
  -2   0  11    0.80    0.68
  -1  -2  -2  553.44    3.56
  -5  -8   6    1.91    3.31
  -5  -7   6   15.73    2.99
  -5  -6   7   57.58    3.56
  -5  -5   8   19.41    2.68
  -5  -5  16    6.83    2.79
  -4 -10   3    0.42    3.70
  -4  -8   2   21.13    3.09
  -4  -5   3   22.68    1.90
  -3 -10   0    0.36    2.72
  -3  -8  -1   -0.67    2.40
  -3  -7  -1   15.82    2.18
  -3  -1   7  345.49    3.74
  -2  -8  -3    4.00    1.78
  -2  -6  -3   31.57    1.84
  -2  -2   0 1010.05    5.89
  -1  -7  -5    4.86    1.43
  -1  -4  -4    1.60    0.82
   1  -3  -6   70.96    0.69
   1   1   2 9619.50   12.46
  -5  -9   6   29.33    4.01
  -5  -5   7  262.16    5.47
  -5  -4   9    1.06    2.05
  -5  -4  10    0.51    2.15
  -5  -4  11    1.11    2.06
  -5  -4  12    0.58    2.07
  -5  -4  13   35.30    2.79
  -5  -4  14    0.78    2.28
  -4  -9   2    0.09    3.01
  -4  -6   2    0.41    1.54
  -4  -3   5    0.98    1.54
  -4  -2   9   -0.38    1.38
  -4  -2  10   30.91    1.92
  -4  -2  11    3.84    1.45
  -4  -2  12   -0.02    1.38
  -4  -2  13   34.96    2.20
  -3  -9  -1    0.07    2.42
  -3  -6  -1   45.92    2.43
  -3  -4   0    2.51    1.40
  -3  -3   1   82.98    2.43
  -3  -1   6  427.53    4.14
  -2  -1   2 1550.74    6.55
  -2   0   6 1125.18    4.86
  -2   0  12    4.91    0.74
  -1  -6  -5    5.58    1.12
  -5  -9   5    4.41    4.00
  -5  -8   5   44.56    3.89
  -5  -7   5    1.69    2.90
  -5  -6   5   40.95    3.24
  -5  -5   6   53.69    3.24
  -5  -4   8   16.29    2.43
  -5  -4  15    8.31    2.45
  -4 -10   2    0.50    3.58
  -4  -8   1    0.93    2.50
  -4  -7   1   14.88    2.60
  -4  -5   2   13.87    2.11
  -4  -4   3  109.02    2.98
  -4  -2   8   32.33    1.94
  -4  -2  14   14.44    1.92
  -3 -10  -1    0.90    2.49
  -3  -5  -1   18.25    1.87
  -1   0   2    2.29    0.31
  -6  -7  10    4.41    3.53
  -6  -7  11  103.75    5.23
  -6  -7  12    0.49    3.55
  -6  -6  13    2.42    3.17
  -5  -8   4   17.67    3.57
  -5  -7   4  150.80    4.98
  -5  -4   7   94.56    3.54
  -4  -9   1    0.81    3.00
  -4  -3   4    7.97    1.29
  -4  -2   7   81.74    2.53
  -3  -7  -2   60.66    3.01
  -3  -1   5 1291.18    7.15
   0  -3  -5   86.66    1.30
   0   1   5  813.55    2.34
   0   1  10  199.35    1.40
   2   0  -2  122.14    1.70
  -6  -7   9    1.80    3.66
  -6  -6  10    2.99    3.29
  -6  -6  11    1.81    3.31
  -6  -6  12   14.64    3.36
  -6  -6  14    1.70    3.23
  -6  -6  15    0.31    3.46
  -6  -6  16   23.76    3.98
  -5  -9   4   -0.16    3.69
  -5  -6   4    0.86    2.64
  -5  -4   6    3.96    2.24
  -5  -3  10   25.58    2.42
  -5  -3  11   19.45    2.30
  -5  -3  12   23.92    2.36
  -5  -3  13    2.41    2.02
  -4  -4   2   -0.54    1.62
  -4  -2   6   -0.40    1.37
  -3  -9  -2    4.71    2.45
  -3  -8  -2   -0.21    1.98
  -3  -6  -2   78.90    2.86
  -3  -4  -1   31.19    1.92
  -2  -8  -4    5.37    1.73
  -2  -7  -4    8.23    1.64
  -2  -6  -4  118.22    2.79
  -2  -3  -2  131.36    2.50
  -2   0   5   58.95    1.23
   1   1   3 3773.57    8.01
   3  -2  -6    9.92    0.82
  -6  -7   8   -0.46    3.61
  -6  -6   9   -1.90    3.22
  -6  -5  11    0.97    2.79
  -6  -5  12    0.80    3.00
  -6  -5  13   -0.43    3.00
  -6  -5  14    0.86    3.06
  -5  -9   3   -0.84    3.77
  -5  -8   3   60.24    4.27
  -5  -7   3   64.91    3.95
  -5  -5   4   26.25    2.82
  -5  -3   8   -0.60    1.88
  -5  -3   9    7.63    1.55
  -5  -3  14    1.18    2.04
  -4  -9   0    3.24    2.99
  -4  -8   0    3.46    2.64
  -4  -7   0   19.54    2.73
  -4  -6   0    4.66    2.20
  -4  -2   5   10.71    1.60
  -3  -3   0  160.49    3.02
  -3  -1   4  838.89    5.84
  -2  -2  -1  307.54    3.39
  -1  -1  -1  839.95    3.83
   0  -4  -6    4.86    0.77
   0  -2  -4  241.60    1.71
   2  -1  -4   36.05    0.88
  -6  -6   8   11.34    3.27
  -6  -5   9    3.33    2.95
  -6  -5  10   20.18    3.27
  -6  -5  15    0.47    3.10
  -6  -5  16    2.32    3.21
  -5  -6   3   22.43    2.87
  -5  -4   5  235.63    4.73
  -5  -3   7   -0.85    1.88
  -4 -10   0   -0.09    3.28
  -4  -4   1    2.53    1.75
  -3  -5  -2    7.83    1.63
  -2  -5  -4    5.90    1.29
  -1  -3  -4    0.86    0.71
   1   0  -1   34.06    0.68
   3  -3  -7    1.19    0.57
  -6  -7   6    7.33    3.72
  -6  -6   7    2.86    2.40
  -6  -5   8    0.07    2.87
  -6  -4  12    3.27    2.99
  -5  -9   2   -1.19    3.79
  -5  -8   2  117.70    4.99
  -5  -7   2    2.07    2.97
  -5  -3   6    0.67    1.91
  -4  -8  -1    1.47    2.46
  -4  -7  -1   25.80    2.62
  -4  -5   0    4.87    1.98
  -4  -3   2    3.16    1.66
  -4  -2   4  306.52    4.48
  -4  -1  10  106.27    2.71
  -3  -8  -3    1.99    2.08
  -2   0   4   -0.22    0.50
  -1  -4  -5    7.64    0.94
   0   1   6 1020.68    2.81
   0   1   9   29.66    0.66
   1  -4  -7   58.67    0.84
  -6  -8   5    3.60    3.66
  -6  -7   5    5.75    3.67
  -6  -5   7   67.14    3.98
  -6  -4   9    0.02    2.48
  -6  -4  10    8.28    2.84
  -6  -4  11   26.82    2.98
  -6  -4  13    6.68    2.66
  -6  -4  14   11.59    2.98
  -6  -4  15    0.08    3.12
  -5  -6   2   18.90    2.30
  -5  -3   5    8.48    1.98
  -5  -2  10   46.61    2.70
  -5  -2  11   -0.07    1.96
  -4  -9  -1    2.03    2.86
  -4  -6  -1    2.48    2.20
  -4  -1   9    1.83    1.30
  -4  -1  11    1.44    1.27
  -4  -1  12   12.57    1.67
  -3  -6  -3    1.01    1.70
  -3  -4  -2    8.16    1.56
  -3  -3  -1   20.29    1.67
  -3  -1   3   83.72    2.10
  -2  -7  -5    6.70    1.55
  -1  -2  -3  656.24    3.95
   1   1   4   38.41    0.95
  -6  -6   5    5.09    3.32
  -6  -5   6    1.40    2.93
  -6  -4   8   34.85    3.25
  -5  -9   1    8.97    3.85
  -5  -8   1   55.94    4.11
  -5  -7   1   46.30    3.62
  -5  -5   2   26.58    2.82
  -5  -4   3    3.90    2.24
  -5  -2   8    0.66    1.77
  -5  -2   9    1.32    1.78
  -5  -2  12   67.75    2.75
  -5  -2  13   19.71    2.14
  -4  -5  -1    2.54    1.90
  -4  -4   0   23.68    2.16
  -4  -3   1   92.42    2.94
  -4  -2   3  653.89    6.41
  -4  -1  13    9.53    1.61
  -3  -5  -3    3.35    1.58
  -2  -6  -5    0.80    1.32
  -2  -3  -3   27.16    1.47
   0   1   7  463.51    2.02
   0   1   8    3.03    0.42
   2   0  -1  316.78    2.72
  -7  -6  11   22.13    4.52
  -6  -7   4    3.13    3.42
  -6  -6   4    4.07    3.10
  -6  -4   7   86.06    3.95
  -5  -6   1   31.35    3.01
  -5  -3   4   21.11    2.31
  -5  -2   7   67.56    2.81
  -5  -2  14   27.42    2.29
  -4  -8  -2    5.35    2.61
  -4  -7  -2    9.29    2.47
  -3   0   9   69.03    1.64
  -2  -1   0  968.79    5.38
   0  -5  -7  137.48    1.92
   1   1   5   85.04    1.36
   1   1   9   38.33    1.15
  -7  -6   9    2.82    3.99
  -7  -6  10   12.41    3.14
  -7  -5  12    1.30    3.40
  -7  -5  13    1.36    3.43
  -6  -8   3   -0.29    3.74
  -6  -7   3   27.44    3.97
  -6  -4   6    7.36    2.75
  -6  -3   9   23.12    2.79
  -6  -3  10   54.39    3.27
  -6  -3  11   12.57    2.60
  -6  -3  12   18.38    2.70
  -6  -3  13    0.31    2.45
  -6  -3  14    3.60    2.80
  -5  -8   0    0.38    3.18
  -5  -7   0   17.11    3.17
  -5  -5   1    3.16    2.39
  -5  -4   2   -0.15    2.20
  -5  -2   6    9.60    1.92
  -4  -9  -2    7.86    2.86
  -4  -6  -2   35.46    2.65
  -3  -7  -4   13.36    2.02
  -3  -1   2    7.72    1.18
  -3   0   7    7.00    0.93
  -2  -5  -5    3.76    1.44
  -2  -2  -2   34.55    1.42
  -2   0   3  434.64    3.15
   1   1   6 1974.05    6.26
   1   1   7  270.34    2.45
   1   1   8    9.44    0.84
  -7  -6   8    7.79    4.10
  -7  -5   9   -1.24    3.30
  -7  -5  10    1.11    3.60
  -7  -5  11   11.63    3.56
  -7  -5  14   10.67    3.67
  -7  -5  15   16.15    4.16
  -6  -6   3   17.58    3.53
  -6  -5   4    8.17    2.91
  -6  -4   5   98.48    4.13
  -6  -3   8   68.12    3.48
  -5  -6   0   41.26    3.30
  -4  -4  -1    4.52    1.90
  -4  -3   0   76.86    2.78
  -3  -6  -4   26.13    2.10
  -3  -4  -3  111.30    2.89
  -3  -3  -2   29.99    1.84
  -3   0   6  427.63    3.81
  -1   0   1   34.27    0.68
  -7  -6   7    9.63    3.91
  -7  -5   8    3.27    3.61
  -6  -7   2    8.20    3.66
  -6  -5   3   15.10    3.17
  -6  -3   7  122.55    4.18
  -5  -5   0    5.77    2.43
  -5  -4   1    2.48    2.24
  -5  -2   5    0.91    1.25
  -4  -8  -3    0.24    2.45
  -4  -7  -3    0.70    2.46
  -4  -5  -2   65.16    2.91
  -3  -5  -4   13.44    1.90
   3  -2  -5   76.46    1.55
  -7  -5   7   22.55    3.83
  -7  -4  10   65.35    4.31
  -7  -4  11    7.47    3.38
  -7  -4  12    0.83    3.29
  -7  -4  13    4.06    3.36
  -7  -4  14    0.19    3.24
  -6  -6   2   22.78    3.60
  -6  -3   6   11.20    2.58
  -5  -9  -1    1.19    3.47
  -5  -8  -1   23.35    3.31
  -5  -7  -1   -0.66    2.79
  -5  -6  -1    1.14    2.38
  -5  -3   2    0.74    1.96
  -5  -2   4   14.95    2.05
  -4  -6  -3    6.99    2.15
  -4  -2   1   58.64    2.39
  -3   0   5   37.68    1.39
  -2  -6  -6   -0.23    1.43
  -1  -3  -5   36.38    1.32
   2  -2  -5  108.77    1.28
  -7  -6   5    2.17    3.96
  -7  -5   6    8.61    3.61
  -7  -4   8    1.72    3.31
  -7  -4   9   50.64    3.42
  -7  -4  15   -0.41    3.16
  -6  -7   1   14.23    3.71
  -6  -5   2    0.73    2.90
  -6  -4   3    6.01    2.74
  -6  -3   5  140.20    4.40
  -6  -2   9   78.65    3.37
  -6  -2  10    0.93    2.16
  -6  -2  11    7.77    2.32
  -6  -2  12   65.50    3.18
  -5  -4   0    1.91    2.22
  -5  -1   9   35.75    2.15
  -5  -1  10   26.03    1.99
  -5  -1  11   12.95    1.77
  -5  -1  12   38.84    2.17
  -4  -4  -2   28.77    2.32
  -4  -3  -1  214.06    4.13
  -3  -7  -5   10.25    1.91
  -2  -3  -4  157.34    2.74
  -1  -4  -6   11.96    1.13
  -1  -1  -2 9582.73   13.01
   1  -1  -3 2599.35    3.98
  -7  -6   4   -0.02    3.89
  -7  -4   7   10.85    3.45
  -6  -6   1    1.07    3.22
  -6  -3   4    0.90    2.46
  -6  -2   8   23.92    2.61
  -6  -2  13    3.33    2.23
  -5  -8  -2    0.53    2.95
  -5  -7  -2    7.77    2.71
  -5  -5  -1    8.51    2.52
  -5  -3   1   -0.97    1.93
  -5  -2   3    0.03    1.78
  -5  -1   7   10.78    1.81
  -5  -1  13   19.75    1.87
  -4  -5  -3   50.65    2.72
  -3  -6  -5    9.62    1.76
  -3  -4  -4   27.56    1.83
  -3  -3  -3   48.96    2.10
  -3   0   4   45.20    1.49
  -2  -2  -3   31.09    1.49
  -2  -1  -1   38.41    1.31
  -2   0   2  121.59    1.71
  -7  -4   6   14.23    3.55
  -7  -3   9    1.60    2.96
  -7  -3  10   -0.14    2.88
  -7  -3  11    1.44    2.89
  -7  -3  12   49.62    3.78
  -7  -3  13   -0.43    2.92
  -7  -3  14    0.62    3.32
  -6  -7   0   12.14    3.64
  -6  -5   1    6.08    3.01
  -6  -4   2    1.46    2.66
  -6  -2   6    3.26    2.19
  -6  -2   7   -0.32    1.59
  -5  -6  -2    6.31    2.57
  -5  -1   6    1.23    1.61
  -4  -7  -4   -0.41    2.11
  -4  -2   0   31.09    2.05
  -2  -5  -6   47.30    1.85
  -1  -2  -4  347.53    2.90
  -7  -6   3    3.34    3.98
  -7  -5   4    0.19    2.58
  -7  -4   5   13.08    3.45
  -7  -3   8   32.25    3.58
  -6  -6   0   -0.54    3.16
  -5  -4  -1   40.58    2.90
  -5  -3   0  115.57    3.67
  -5  -1   5   16.86    1.90
  -4  -6  -4    0.99    1.98
  -4  -4  -3    3.14    1.81
  -4  -3  -2   60.11    2.57
  -4  -1   2   37.51    1.95
  -3  -5  -5    2.22    1.49
  -3  -1   0    6.15    1.14
   0  -4  -7   14.36    0.85
   0  -3  -6   36.35    0.93
   3  -3  -6   64.95    1.35
  -8  -4  11    1.01    3.74
  -8  -4  12   19.34    4.13
  -8  -4  13   -1.37    4.50
  -7  -6   2    1.74    3.66
  -7  -5   3   -0.06    3.46
  -7  -3   7    0.43    2.81
  -6  -7  -1   20.65    3.56
  -6  -5   0   13.49    3.13
  -6  -4   1    4.71    2.71
  -6  -2   5   10.03    1.90
  -5  -8  -3    0.25    2.81
  -5  -7  -3    6.12    2.72
  -5  -5  -2    4.97    2.31
  -5  -1   4    1.88    1.58
  -4  -5  -4   23.39    2.46
  -3   0   3   14.05    1.11
   2   0   1  626.44    4.05
  -8  -4   9   38.51    4.57
  -8  -4  10   46.91    4.72
  -7  -3   6   70.45    3.51
  -6  -6  -1    1.17    3.10
  -6  -3   2   17.59    2.23
  -6  -2   4   69.00    3.38
  -6  -1   9   11.84    2.42
  -6  -1  10   26.95    2.38
  -6  -1  11   63.37    3.10
  -5  -6  -3    5.56    2.54
  -5  -2   1  364.87    5.60
  -4  -2  -1  262.88    4.33
  -3  -6  -6    0.53    1.73
  -2   0   1  329.66    2.84
  -8  -4   7   24.68    4.18
  -8  -4   8    0.44    3.93
  -7  -6   1   -0.98    3.81
  -7  -5   2    1.15    3.37
  -7  -4   3    0.13    3.34
  -7  -3   5   54.73    3.29
  -7  -2   8  167.16    4.85
  -7  -2   9   11.68    2.89
  -7  -2  10   35.97    3.25
  -7  -2  11    4.47    2.58
  -7  -2  12    4.20    2.70
  -7  -2  13   11.78    2.83
  -6  -5  -1   37.83    3.37
  -6  -4   0    9.55    2.90
  -6  -2   3   -0.23    2.18
  -6  -1   7    5.06    2.01
  -6  -1   8   23.50    2.41
  -6  -1  12   16.75    2.23
  -6  -1  13   18.33    2.51
  -5  -5  -3    0.24    2.57
  -5  -4  -2   66.98    3.29
  -5  -3  -1   94.03    3.44
  -5  -1   3  144.00    3.54
  -4  -6  -5    2.29    2.19
  -3  -4  -5    1.73    1.44
  -3  -3  -4   13.95    1.61
  -2  -3  -5  102.78    2.30
  -2  -1  -2  174.28    2.40
   3  -4  -7  164.98    1.81
   3  -2  -4  215.07    2.49
  -8  -4   6   -0.05    3.74
  -8  -3  10   22.15    3.71
  -8  -3  11   46.85    4.36
  -8  -3  12    9.04    3.70
  -8  -3  13    5.66    3.37
  -7  -5   1    1.89    3.37
  -7  -4   2    9.68    3.31
  -7  -3   4    9.15    3.22
  -7  -2   7   16.56    3.05
  -6  -7  -2    0.53    3.34
  -6  -3   1    3.64    1.91
  -6  -1   6   -0.34    1.96
  -5  -7  -4    0.74    2.82
  -5  -2   0   51.71    2.70
  -4  -4  -4    1.22    1.76
  -4  -3  -3   -0.79    1.67
  -3  -1  -1  250.62    3.36
  -3   0   2  105.60    2.03
   2   0   2  375.98    3.30
  -8  -3   8   11.12    3.82
  -8  -3   9   16.33    3.90
  -8  -3  14   39.79    4.29
  -7  -6   0    1.36    3.90
  -7  -2   6    1.64    2.70
  -6  -6  -2    4.02    2.96
  -6  -4  -1   30.06    3.17
  -6  -1   5  143.02    3.95
  -5  -6  -4    1.06    2.39
  -5  -1   2    5.83    1.78
  -5   0   7  254.50    4.07
  -5   0   8   22.89    1.78
  -5   0   9    6.38    1.49
  -5   0  11    0.74    1.58
  -4  -5  -5   15.27    2.08
  -4  -1   0    2.33    1.41
  -3  -5  -6    0.71    1.47
  -2  -5  -7    9.69    1.48
  -2  -2  -4  911.84    5.80
  -1  -3  -6   16.64    1.08
  -8  -3   7  117.28    5.42
  -7  -5   0    4.52    3.42
  -7  -4   1   19.99    3.72
  -7  -2   5   31.13    3.25
  -6  -5  -2    0.55    2.81
  -6  -3   0    0.14    2.43
  -5  -4  -3    2.76    2.24
  -5  -3  -2    1.83    2.15
  -5   0   6    4.19    1.51
  -5   0  12   25.90    1.73
  -1  -4  -7   14.55    1.04
   0  -2  -5    0.40    0.40
   2  -3  -6   94.73    1.09
  -8  -3   6   25.15    4.12
  -7  -6  -1   -0.90    3.66
  -7  -3   2    9.43    3.27
  -7  -2   4    0.76    2.80
  -7  -1  10    9.56    2.43
  -7  -1  11    6.90    2.78
  -6  -7  -3    1.60    2.95
  -6  -6  -3   -0.28    2.97
  -6  -2   1    7.00    2.40
  -6  -1   4   72.24    2.83
  -5  -5  -4    0.25    2.30
  -5  -2  -1    0.56    1.88
  -5   0   5    1.37    1.48
  -3  -3  -5    7.45    1.68
  -3   0   1   48.46    1.62
  -1  -1  -3 3778.62    8.28
  -8  -4   3    3.28    4.12
  -8  -3   5   13.06    3.94
  -8  -2   8   25.38    3.50
  -8  -2   9    4.29    3.28
  -8  -2  10   17.86    3.60
  -8  -2  11    7.00    3.38
  -8  -2  12    0.27    3.18
  -8  -2  13    3.31    3.28
  -7  -4   0    8.72    3.43
  -7  -2   3    9.74    2.88
  -7  -1   7   12.30    2.56
  -7  -1   8   16.96    2.73
  -7  -1   9   12.31    2.51
  -7  -1  12    4.65    2.44
  -6  -4  -2    4.85    2.85
  -6  -3  -1   58.36    3.51
  -6  -1   3    0.81    2.05
  -5   0   4    0.65    1.47
  -4  -4  -5    0.97    1.78
  -4  -3  -4   20.71    2.08
  -4  -1  -1   79.42    2.53
  -3  -4  -6  188.72    3.53
  -1  -2  -5  391.87    3.08
   1   0   1 2489.91    5.88
  -8  -4   2   -0.05    3.82
  -8  -3   4    2.17    3.80
  -8  -2   7   71.92    4.41
  -7  -5  -1   -0.17    3.26
  -7  -3   1   26.44    2.81
  -7  -1   6    8.27    2.70
  -6  -5  -3   14.36    2.96
  -6  -2   0    4.53    2.45
  -6   0   8   15.33    2.03
  -6   0   9  139.52    3.52
  -6   0  10    8.64    1.91
  -5  -6  -5    3.98    2.22
  -5  -4  -4    1.63    2.19
  -5  -3  -3   35.81    2.76
  -5  -1   0    7.05    1.78
  -4  -5  -6    3.52    1.83
  -4  -2  -3    7.79    1.71
  -2  -3  -6  252.34    3.34
  -2  -1  -3 1356.57    6.48
  -2   1   7  171.46    1.58
  -2   1   8    3.40    0.50
   3  -3  -5   32.33    1.17
  -8  -2   6    2.90    3.49
  -7  -6  -2   -0.47    3.79
  -7  -4  -1   25.45    3.81
  -7  -3   0    7.01    3.03
  -7  -1   5   35.25    3.19
  -6  -6  -4    0.20    2.81
  -6  -4  -3   81.03    3.81
  -6  -1   2   20.14    2.45
  -6   0   7  231.42    4.46
  -6   0  11   31.26    2.24
  -6   0  12    1.28    1.98
  -5  -5  -5    0.66    2.22
  -5  -2  -2   35.09    2.54
  -5   0   3  110.99    3.01
  -3  -5  -7    3.93    1.49
  -3   1   7   33.70    1.18
   2  -2  -4  100.54    1.36
  -8  -4   1   -1.55    4.07
  -8  -2   5    0.84    3.25
  -7  -5  -2    2.49    3.53
  -7  -1   4    2.19    2.64
  -6  -5  -4   13.08    2.82
  -6  -2  -1    0.13    2.37
  -6   0   5  141.83    3.74
  -4  -3  -5   -0.95    1.91
  -4  -1  -2    3.93    1.46
  -3   1   6  242.85    2.63
  -2  -2  -5  695.84    5.07
  -2   1   9  397.05    2.04
  -9  -2  10   98.15    5.35
  -9  -2  11    5.22    3.86
  -9  -2  12    7.35    4.56
  -8  -3   2   12.39    3.84
  -8  -2   4    5.52    3.58
  -8  -1   8    3.01    2.86
  -8  -1   9   42.63    3.61
  -8  -1  10   -0.25    2.89
  -8  -1  11    0.47    2.91
  -8  -1  12    0.32    2.88
  -7  -4  -2    0.61    3.12
  -7  -3  -1   12.67    3.24
  -7  -2   1    3.34    2.15
  -7  -1   3    8.08    2.73
  -5  -4  -5    2.48    2.16
  -5  -3  -4   53.51    3.01
  -5  -1  -1   -0.37    1.71
  -5   0   2    9.83    1.66
  -4  -4  -6    4.43    1.77
  -4  -2  -4   97.18    2.94
  -4   1   7   15.83    1.21
  -4   1   8  105.73    2.16
  -4   1   9   32.24    1.50
  -3  -3  -6  136.10    3.11
  -3   1   5  215.42    2.55
  -3   1  10   13.64    0.89
   2  -4  -7   96.21    1.03
   2  -1  -1 2194.09    6.99
  -9  -2   8   22.16    4.39
  -9  -2   9   -1.33    4.01
  -8  -4   0    0.54    4.08
  -8  -3   1    9.32    3.98
  -8  -2   3    7.09    3.67
  -8  -1   6   16.37    3.24
  -8  -1   7    6.37    3.17
  -7  -5  -3    8.66    3.55
  -7  -2   0    1.77    2.79
  -7   0   8    9.48    2.34
  -7   0   9    7.46    2.29
  -7   0  10    1.93    2.17
  -6  -6  -5    5.27    2.81
  -6  -4  -4   -0.32    2.65
  -6  -3  -3   32.78    3.17
  -6  -1   0    1.03    2.12
  -5  -2  -3    0.97    1.90
  -4   1   6    2.12    1.02
  -3  -4  -7   57.15    2.26
  -2   0  -1  631.17    4.05
   1   0   2  522.60    2.92
  -9  -2   6   18.66    4.39
  -9  -2   7    8.52    4.00
  -8  -1   5   35.24    3.76
  -7  -1   2    5.36    2.74
  -7   0   6  139.78    4.20
  -7   0   7   10.13    2.44
  -7   0  11   28.45    2.59
  -7   0  12    3.17    2.12
  -6  -2  -2   17.76    2.76
  -6   0   3    2.20    1.87
  -5  -5  -6   13.75    2.39
  -5   0   1    3.31    1.18
  -4  -5  -7    3.18    1.81
  -4   1   5    7.82    1.16
  -3   0  -1    3.09    1.01
  -3   1   4  114.56    1.97
  -2   1   4   35.93    0.93
   3  -4  -6    2.99    0.75
  -9  -2   5    1.75    4.19
  -8  -4  -1    0.49    4.19
  -8  -3   0   -0.04    3.82
  -8  -1   4   47.69    3.95
  -7  -4  -3   11.93    3.40
  -7  -3  -2    1.26    3.04
  -7  -2  -1    9.87    2.94
  -7   0   5    0.26    2.28
  -6   0   2  187.21    4.27
  -5  -3  -5    2.09    2.13
  -5  -1  -2    6.99    1.83
  -5   1   6    0.46    1.31
  -5   1   7  125.64    2.84
  -5   1   8    3.49    1.31
  -5   1   9   19.01    1.54
  -4  -1  -3   92.22    2.71
  -3   1  11    8.39    0.77
  -2  -1  -4   79.34    1.83
  -2   1  10   34.61    0.63
  -1  -4  -8  338.11    3.22
  -1  -3  -7   10.47    0.96
  -1   0  -1 2468.00    5.76
   0  -4  -8    0.21    0.60
  -9  -2   4   -1.88    4.22
  -9  -1   9    3.23    3.70
  -9  -1  10   35.11    4.16
  -9  -1  11    0.22    3.47
  -8  -2   1   -0.20    3.59
  -8  -1   3   47.33    3.83
  -7  -5  -4    3.75    3.38
  -7   0   4  139.68    4.29
  -6  -4  -5    0.87    2.61
  -6  -3  -4    2.18    2.58
  -6  -2  -3   16.06    2.70
  -6  -1  -1   11.80    1.91
  -5  -4  -6   -0.78    2.08
  -5  -2  -4   23.03    2.38
  -5   1   5   28.78    1.81
  -4  -4  -7    7.15    2.16
  -4  -3  -6    7.91    1.81
  -4  -2  -5   28.13    2.08
  -3   1   3 1208.79    6.11
  -2  -3  -7  182.44    2.87
   1   0   9   -0.12    0.90
  -9  -2   3    0.96    4.40
  -9  -1   7    6.25    3.88
  -9  -1   8   19.47    3.79
  -9  -1  12    6.70    3.46
  -8  -4  -2    5.86    4.32
  -8  -3  -1   26.12    4.28
  -8  -2   0    4.91    3.48
  -8   0   7    1.03    2.58
  -8   0   8    0.66    2.68
  -8   0  10   11.11    2.82
  -8   0  11    6.51    2.70
  -7  -4  -4    9.06    3.21
  -7  -3  -3   18.75    3.46
  -7  -1   0   69.78    3.86
  -7   0   3   91.30    3.79
  -6   0   1   23.33    2.36
  -6   1   7   24.76    2.05
  -6   1   8  109.57    3.04
  -6   1   9   43.94    2.46
  -5  -1  -3    3.65    1.76
  -5   1   4  102.12    2.71
  -2  -2  -6  130.50    2.44
  -2   1   3 1829.32    5.83
  -1  -1  -4   39.03    0.98
   0  -3  -7   19.14    0.70
   1   0   3 3291.91    7.77
   2  -1   0 3092.66    8.71
  -9  -1   5   -0.13    3.57
  -9  -1   6   27.56    4.06
  -8  -1   2    1.84    3.11
  -8   0   6    6.81    2.94
  -7  -5  -5   22.74    3.90
  -7  -2  -2   32.01    2.85
  -7   0   2   27.45    2.83
  -6  -5  -6    1.38    2.40
  -6  -1  -2    8.55    2.42
  -6   1   5   94.97    3.05
  -6   1   6  313.02    4.86
  -6   1  10   13.33    1.76
  -6   1  11   24.02    2.10
  -5   0  -1   66.44    2.61
  -5   1   3    1.70    1.37
  -4  -1  -4    6.01    1.55
  -3  -4  -8    0.62    1.62
  -3  -3  -7  261.78    3.95
  -3   0  -2   67.74    1.89
  -2   0  -2  360.06    3.15
  -1  -2  -6   -0.03    0.70
   1   0   8  135.19    2.01
  -9  -1   4    2.08    3.90
  -8  -4  -3    9.44    3.90
  -8  -3  -2   13.88    4.11
  -8  -2  -1   12.57    3.86
  -8   0   4    0.82    2.72
  -8   0   5    1.47    2.70
  -7  -3  -4   21.55    3.31
  -7  -1  -1    0.15    2.69
  -6  -4  -6   10.24    2.59
  -6  -3  -5   27.07    3.02
  -6  -2  -4   25.84    2.96
  -6   1   4   47.66    2.48
  -5  -4  -7    4.76    2.40
  -5  -3  -6   45.48    2.80
  -5  -2  -5   88.80    3.28
  -4   0  -2   55.78    2.15
   1   0   4  435.40    2.97
   1   0   7   51.28    1.37
  -9  -2   1   40.73    5.16
  -9  -1   3    1.89    4.02
  -8   0   3    3.92    2.83
  -7  -4  -5   11.80    3.29
  -7  -2  -3   52.51    3.89
  -7   0   1    2.89    2.52
  -7   1   6    3.60    2.09
  -7   1   7  251.04    4.88
  -7   1   8   26.52    2.42
  -7   1   9   18.45    2.28
  -7   1  10   32.12    2.67
  -6  -1  -3  110.72    3.86
  -6   1   3   40.29    2.40
  -5   1   2   28.06    1.84
  -4  -3  -7   60.69    2.59
  -4  -2  -6   30.58    2.10
   2  -2  -3  192.28    1.98
  -9  -2   0    0.57    4.22
  -9  -1   2    1.29    3.78
  -9   0   7   -0.48    3.33
  -9   0   8    1.29    3.40
  -9   0   9   10.78    3.50
  -9   0  11   22.08    3.69
  -8  -3  -3    2.16    3.84
  -8  -2  -2    7.74    3.75
  -8  -1   0    8.12    3.38
  -7  -1  -2   41.06    3.49
  -7   1   5  140.17    4.02
  -7   1  11    1.58    1.89
  -6   0  -1   31.35    2.54
  -5  -1  -4   31.05    1.98
  -5   0  -2    1.60    1.56
  -5   1   1   44.78    2.13
  -4  -4  -8    0.85    1.72
  -3   1   1  406.17    3.70
  -2   1   2 3149.29    7.97
  -9   0   5    6.75    3.62
  -9   0   6   -0.18    2.39
  -8  -1  -1   -1.78    3.25
  -8   0   2    5.74    2.95
  -7  -3  -5   -1.10    3.06
  -7  -2  -4   25.09    3.40
  -7   1   4    0.45    2.20
  -6  -3  -6   -1.09    2.49
  -6  -2  -5    8.36    2.59
  -6   1   2  181.56    3.79
  -5  -3  -7   11.41    2.55
  -5  -2  -6   75.16    3.28
  -4  -1  -5    7.37    1.57
  -3   0  -3  130.87    2.49
  -2  -1  -5  187.88    2.58
   2  -3  -5   65.00    1.10
  -9   0   4   14.85    3.85
  -8  -3  -4    4.75    3.85
  -8  -2  -3    0.67    3.65
  -8   0   1   84.81    4.41
  -8   1   6   38.27    3.15
  -8   1   7   32.99    3.07
  -8   1   8   17.64    2.76
  -8   1   9    6.39    2.55
  -8   1  10   47.66    3.11
  -7  -4  -6   14.14    3.17
  -7  -1  -3   14.75    2.98
  -7   0  -1   11.77    2.72
  -7   1   3  595.79    7.48
  -6  -4  -7    9.58    2.63
  -6  -1  -4   25.95    2.74
  -6   0  -2   13.04    2.32
  -6   1   1   18.15    2.07
  -5   0  -3   33.83    2.19
  -5   1   0   -0.38    1.41
  -3  -3  -8  175.03    3.37
  -3   1   0   13.98    1.08
  -2  -3  -8  157.97    2.72
   0   0  11   20.46    0.92
   2  -1   2   46.67    1.33
  -9  -1   0    2.06    4.16
  -9   0   3   14.51    3.90
  -8  -1  -2   30.93    3.97
  -8   1   4   26.41    2.96
  -8   1   5   36.82    3.26
  -7   1   2   61.67    3.24
  -5  -1  -5  112.23    3.43
  -4  -3  -8    6.20    1.99
  -4  -2  -7    5.86    1.87
  -2  -2  -7  422.46    3.99
  -2   0  -3   10.78    0.88
  -2   1   1 2350.01    7.16
  -1   0  -2  515.00    2.81
  -9   0   2   12.65    3.91
  -8  -2  -4    6.33    3.45
  -8   1   3   -2.13    2.59
  -7  -3  -6    6.54    3.12
  -7  -2  -5   -0.12    2.94
  -7   0  -2   56.77    3.46
  -7   1   1    8.46    2.39
  -6  -2  -6   29.64    2.89
  -6   0  -3   53.67    2.94
  -6   1   0   66.74    2.80
  -4   0  -4   10.21    1.42
  -1  -3  -8  106.04    1.74
  -9  -1  -1    0.74    3.92
  -9   0   1    8.49    3.97
  -9   1   6    2.46    3.14
  -9   1   7   14.16    3.34
  -9   1   8    6.77    2.96
  -9   1   9   17.00    3.24
  -9   1  10    0.03    2.86
  -8  -3  -5   17.59    3.83
  -8  -1  -3   11.10    3.60
  -8   0  -1   97.92    4.64
  -8   1   2  360.61    6.72
  -7  -1  -4    6.13    2.12
  -6  -1  -5    6.36    2.41
  -6   2   6   29.43    2.01
  -6   2   7  111.39    2.89
  -5  -3  -8    4.06    2.04
  -5  -2  -7   22.16    2.31
  -5   0  -4    6.64    1.73
  -5   2   5   29.73    1.71
  -4  -1  -6   47.82    2.21
  -1  -1  -5   90.42    1.45
  -9  -1  -2  100.10    5.58
  -9   1   4    1.78    3.14
  -9   1   5   14.80    2.64
  -8   1   1  260.90    5.84
  -7  -2  -6    2.09    2.74
  -7   1   0   19.91    2.13
  -7   2   6   19.15    2.12
  -7   2   7    2.83    1.79
  -6   2   4   21.79    1.95
  -6   2   8  261.05    4.03
  -6   2   9   70.41    2.36
  -5  -1  -6  165.02    3.88
  -5   2   4   10.08    1.41
  -4   2   6  105.80    2.16
   2  -2  -2  794.85    4.01
  -9   1   3    0.13    3.24
  -8  -3  -6    0.06    3.54
  -8  -2  -5   -2.17    3.46
  -8  -1  -4    2.01    3.39
  -8   0  -2   34.29    3.61
  -7  -3  -7    2.92    2.85
  -7  -1  -5    9.33    2.92
  -7   2   4  478.57    6.28
  -7   2   5  117.33    3.53
  -7   2   8    3.51    1.84
  -7   2   9   64.35    2.65
  -6  -3  -8    0.63    2.62
  -6  -2  -7    1.93    2.36
  -6   0  -4    3.57    1.61
  -6   1  -2    2.24    1.75
  -6   2   3   12.31    1.77
  -6   2  10    8.49    1.65
  -5   1  -2    0.46    1.04
  -5   2   3  410.52    4.73
  -4   2   4    0.72    0.95
  -4   2   5    1.90    0.95
  -4   2   7   20.65    1.15
  -2  -1  -6 1513.65    6.90
  -2   1   0 3049.97    8.37
  -1  -2  -7  139.60    1.84
   0  -2  -6   77.26    0.89
   0   0  10  357.09    2.49
 -10   1   5   -0.11    3.62
 -10   1   6    6.71    3.95
 -10   1   7    8.12    3.91
 -10   1   8    8.09    3.62
 -10   1   9    8.48    3.73
  -9  -1  -3   21.55    4.48
  -9   0  -1  129.72    5.70
  -9   1   2   14.86    3.57
  -8   1   0    0.26    2.65
  -8   2   5    1.83    2.19
  -8   2   6    6.65    2.30
  -8   2   7   -0.09    2.19
  -8   2   8    0.36    2.11
  -8   2   9    7.00    2.43
  -7   0  -4   26.92    2.86
  -7   2   3  155.77    3.97
  -7   2  10    0.71    1.67
  -6  -1  -6  180.50    4.47
  -6   2   2   80.29    2.74
  -5   0  -5   32.12    2.16
  -5   2   2  583.68    5.62
  -4  -3  -9    0.77    1.54
  -4  -2  -8   17.62    1.82
  -4   0  -5    4.49    1.37
  -4   2   3  473.89    4.39
  -4   2   8  127.88    2.10
  -3  -3  -9   16.33    1.50
  -3  -2  -8  844.44    6.29
  -2   0  -4  846.95    4.89
 -10   1   4    2.72    4.07
  -9   0  -2   22.61    3.96
  -9   1   1   17.18    3.62
  -8  -2  -6    5.18    3.46
  -8  -1  -5    2.08    3.10
  -8   0  -3  111.93    4.25
  -8   2   4   91.92    3.68
  -8   2  10   55.93    2.93
  -7  -2  -7    1.94    2.81
  -7   1  -2   77.17    3.49
  -7   2   2    4.46    2.06
  -6   0  -5    3.32    2.08
  -6   2   1   43.91    2.28
  -5  -2  -8    0.39    1.87
  -5  -1  -7   38.10    2.34
  -5   1  -3   41.03    2.13
  -4  -1  -7  122.42    2.96
  -3   1  -2   60.69    1.72
  -2  -3  -9   30.42    1.45
   2  -4  -6   22.33    0.75
 -10   1   3   -1.06    3.82
  -9   1   0    3.89    3.43
  -9   2   5    0.61    2.62
  -9   2   6   21.56    3.12
  -9   2   7   11.70    2.88
  -9   2   8   25.74    3.03
  -9   2   9   13.14    3.02
  -8   2   2    9.55    2.43
  -8   2   3   41.15    2.95
  -7  -3  -8    1.06    2.72
  -7  -1  -6    2.30    2.51
  -7   2   1   11.08    2.19
  -6  -2  -8   16.58    2.51
  -6   1  -3   11.54    1.62
  -4   1  -3   26.26    1.39
  -2  -2  -8   19.03    1.26
  -9   0  -3   17.21    4.07
  -9   2   4   18.57    3.19
  -8   0  -4    3.55    2.25
  -8   1  -2   21.03    3.02
  -8   2   1   89.12    3.66
  -7   0  -5   40.04    3.05
  -7   1  -3    0.74    2.26
  -7   2   0   30.09    2.51
  -6  -1  -7   22.05    2.46
  -6   2   0  130.58    3.11
  -5   0  -6    0.23    1.63
  -5   2   0    4.96    1.35
  -3   2   5   87.89    1.63
  -1   0  -3 2865.00    6.63
   1  -1  -1    2.85    0.30
   2  -3  -4   30.24    0.87
   2  -2  -1 1859.36    6.15
 -10   2   6   13.43    3.89
 -10   2   7    2.56    3.03
 -10   2   8    0.53    3.53
  -9   2   2   -0.15    2.89
  -9   2   3    0.17    2.09
  -8  -1  -6    0.23    3.19
  -8   1  -3   54.24    3.49
  -7  -2  -8    2.64    2.62
  -7  -1  -7   -1.41    2.51
  -6   0  -6   24.60    2.45
  -6   1  -4   -1.55    1.81
  -6   2  -1  150.33    3.49
  -5   1  -4  115.74    2.78
  -5   2  -1    3.09    1.34
  -4  -2  -9   60.48    2.44
  -4   0  -6   26.19    1.45
  -4   1  -4    0.68    1.10
  -3   1  -3  106.97    2.14
  -3   2   3  552.62    4.01
  -3   2   4  239.97    2.59
 -10   2   4   29.62    3.89
 -10   2   5    6.10    3.49
 -10   2   9    1.41    3.08
  -9   0  -4   39.48    4.43
  -9   1  -2  162.43    5.66
  -9   2   1    3.71    3.01
  -8   0  -5   91.43    4.29
  -8   2   0    8.55    1.95
  -7   0  -6   21.13    2.81
  -7   1  -4  131.32    4.04
  -7   2  -1   50.94    2.78
  -5  -2  -9   26.71    2.21
  -5  -1  -8   57.63    2.55
  -4  -1  -8   44.80    2.02
  -2   0   6 1042.06    4.83
  -1  -1   1  339.42    2.17
   5  -2  -7   59.63    1.98
   6  -3  -8   56.18    2.36
   6   1  -4   65.59    2.72
   6   3   2   75.65    3.09
   7  -3  -8   21.52    2.05
   7   2  -1    1.81    2.14
   7   3   3   19.01    2.66
   7   3   4   22.94    2.76
   8  -3  -8   14.24    2.41
   8  -1  -6   37.93    2.55
   8   0  -5    1.80    2.41
   8   1  -3   44.67    3.34
   8   2   0    5.10    2.83
   9   0  -4   17.70    3.32
   9   1  -2    1.58    3.01
  10  -3  -7    2.35    3.07
  10  -2  -6   11.69    3.57
   3   1  -3   80.22    1.85
   4   3   1  209.85    3.45
   5   1  -4    2.48    1.43
   5   2  -2    3.18    1.10
   5   3   1   87.87    2.79
   6   2  -2   56.32    2.66
   6   3   1   52.76    2.78
   7   1  -4    1.19    2.15
   7   2  -2    4.02    2.19
   7   3   2    0.63    2.54
   8   2  -1    1.79    2.79
   8   3   5   20.64    3.47
   8   3   6    2.11    3.43
   9  -3  -8   36.72    3.05
   9  -2  -7   15.99    3.08
   9  -1  -6    2.38    2.98
   1   3   6   15.88    0.74
   2   1  -2 1522.29    6.02
   2   2   0  994.90    5.14
   2   3   3   24.89    1.22
   3  -2  -6   10.02    0.67
   4   2  -2  306.35    4.00
   6  -1  -7   26.91    2.10
   6   0  -6   28.58    2.22
   7  -1  -7  300.36    5.31
   7   0  -6  159.26    4.20
   7   3   1   13.19    2.68
   8  -1  -7   34.51    2.96
   8   1  -4   43.96    3.36
   8   3   3    2.07    3.13
   8   3   4    1.60    3.16
   9   0  -5    5.00    3.06
   9   1  -3    1.20    3.19
   9   2   0   -2.25    3.42
  -1   1   5  155.94    1.14
   2  -2  -5  102.13    1.10
   4   1  -4  127.31    2.53
   4   4   6    6.51    1.72
   4   4   7    6.64    1.48
   5   0  -6    3.88    1.43
   5   2  -3   -0.21    1.45
   5   3   0  107.75    2.80
   5   4   6    0.42    1.74
   6   1  -5  149.95    3.73
   6   2  -3    1.13    1.86
   6   3   0    0.23    1.93
   7  -2  -8    5.90    1.94
   7   1  -5   35.73    2.72
   7   2  -3   10.83    2.34
   8  -2  -8   -0.75    2.40
   8   0  -6    7.99    2.73
   8   2  -2    7.13    2.91
   8   3   2   12.52    3.23
   9   2  -1   36.31    3.98
  10  -3  -8    5.94    3.09
  10  -2  -7    3.82    3.23
  -1  -3   0  151.36    1.93
   1   0  -2    2.03    0.31
   4   3   0   71.88    2.10
   4   4   5    1.09    1.38
   5   4   4    0.75    1.72
   5   4   5    3.91    1.81
   6   3  -1    5.19    1.96
   6   4   5    1.76    2.20
   6   4   6   10.09    2.41
   7  -3  -9    6.89    2.01
   7   3   0    7.67    2.46
   8  -3  -9    1.43    2.11
   8   1  -5   33.31    3.21
   8   2  -3    6.73    2.74
   8   3   1   22.75    3.36
   9  -2  -8   37.33    3.43
   9  -1  -7   15.86    3.09
   9   0  -6    1.02    3.07
   9   1  -4    0.03    2.96
   1  -1  -3 2622.22    3.95
   1   3   5   37.59    0.97
   3   4   6  193.36    2.95
   4   2  -3  686.98    5.93
   4   4   4    0.30    1.31
   5   3  -1    0.50    1.10
   5   4   3    4.17    1.76
   6   2  -4   73.18    2.93
   6   4   3   80.73    3.48
   6   4   4    1.69    2.19
   7  -1  -8   29.19    2.48
   7   0  -7   12.84    2.38
   7   3  -1   25.98    2.83
   7   4   5   14.47    3.18
   8   3   0    0.09    2.93
   9   2  -2   37.27    3.16
  10  -2  -8    3.84    3.29
   3   4   5    1.31    1.07
   4   3  -1   98.66    2.58
   4   4   3    1.34    1.34
   5  -2  -8  168.38    2.85
   5   2  -4   15.58    1.78
   5   4   2   69.09    2.66
   6  -3  -9   98.40    2.47
   6   1  -6   -0.06    1.76
   6   3  -2   17.99    2.25
   6   4   2    6.59    2.06
   7   1  -6   13.16    2.43
   7   2  -4   -0.13    1.63
   7   4   3   11.99    2.66
   7   4   4    8.15    2.79
   8  -2  -9    7.95    2.29
   8  -1  -8   17.09    2.65
   8   0  -7   -0.92    2.42
   8   3  -1   10.90    3.05
   9  -1  -8    9.22    3.10
   9   1  -5    1.00    2.30
   9   2  -3   -0.60    3.19
  10  -3  -9    0.92    2.84
  -1   0   3   15.53    0.49
   0  -1  -1 2550.99    2.96
   1   2   1  123.02    1.48
   3  -4  -7  170.06    1.32
   3   4   4   29.43    1.49
   4  -4  -8    9.44    0.70
   4   1  -5   43.83    1.81
   4   4   2   32.05    2.01
   5   3  -2   -0.76    1.53
   7  -2  -9   71.20    2.89
   7   3  -2    9.73    1.89
   7   4   2    1.13    2.57
   8   1  -6   10.29    2.78
   8   3  -2   13.41    2.89
   8   4   4    5.03    3.11
   9  -2  -9   14.82    2.98
   9   0  -7   -0.59    2.87
  -1  -2   1  113.49    1.50
   0  -3  -2    8.72    0.43
   0   2   4  242.77    1.14
   1  -5  -4   18.70    0.60
   1   3   4    0.43    0.56
   3  -1  -6  265.10    2.59
   5   1  -6    0.47    1.43
   5   4   1   40.27    2.35
   6  -2  -9   79.60    2.59
   6   2  -5    9.63    2.02
   6   3  -3    1.00    1.94
   7   3  -3    1.04    2.35
   7   4   1   24.55    2.91
   8   2  -5    3.04    2.78
   8   4   2    7.81    2.98
   8   4   3   13.86    3.36
   9   1  -6   29.69    3.50
  10  -2  -9    0.67    3.09
   0  -4  -2  583.71    3.10
   1  -4  -4    3.72    0.31
   2   0  -4    0.14    0.48
   2   1  -3    3.87    0.64
   2   3   1    7.98    0.91
   2   4   7   38.42    1.33
   4  -3  -8  116.17    1.76
   4   2  -4  319.18    4.14
   4   3  -2    2.94    1.29
   4   4   1    3.71    1.41
   5  -1  -8    3.88    1.23
   5   2  -5    0.57    1.43
   5   3  -3   24.05    1.99
   5   4   0    1.68    1.70
   6   4   0    9.73    2.19
   7  -1  -9   21.44    2.32
   7   0  -8   13.58    2.30
   7   1  -7   13.99    2.51
   7   4   0   10.25    2.61
   8  -1  -9    6.18    2.54
   8   0  -8    1.61    2.44
   8   1  -7    5.30    2.71
   8   3  -3    8.62    2.94
   8   4   1   -1.21    2.95
   9  -1  -9   20.94    3.20
   9   0  -8    1.02    3.01
   9   2  -5    1.48    3.13
  -1  -1   2 3725.40    7.20
   2   4   6   64.37    1.54
   3  -3  -7    1.68    0.45
   3   4   2    7.15    1.17
   6   0  -8   19.75    2.05
   6   1  -7    6.10    1.96
   6   3  -4   -0.78    1.84
   6   4  -1    4.20    2.02
   7   2  -6    1.80    2.24
   7   3  -4   10.06    2.51
   7   4  -1   21.91    2.81
   8  -2 -10   69.44    3.13
   8   2  -6    4.20    2.63
   8   4   0    0.43    2.86
   9  -2 -10   50.27    3.29
   9   1  -7    6.72    3.20
  -1   1   6  240.05    1.49
   2  -1  -5    0.19    0.42
   2   4   5   33.52    1.23
   4  -2  -8  117.01    1.93
   4   1  -6    2.41    1.09
   4   3  -3  155.81    3.09
   4   4   0   21.33    1.71
   5   4  -1    2.41    1.73
   5   5   5   -0.50    1.99
   6  -1  -9   47.73    2.21
   6   2  -6    3.10    1.97
   7  -2 -10    1.04    1.69
   8   3  -4    1.06    2.60
   8   4  -1    0.43    2.82
   9   2  -6   14.61    3.35
  10  -2 -10    0.62    2.84
   1   3   3   14.69    0.75
   2   2  -2  454.31    3.57
   2   3   0 1432.16    6.51
   2   4   4    0.18    0.94
   4   2  -5   10.32    1.38
   5  -2  -9   63.95    1.79
   5   1  -7   12.87    1.65
   5   3  -4   21.88    1.90
   5   5   4   -0.27    1.72
   6  -3 -10   22.40    1.55
   6   4  -2    0.05    1.91
   6   5   3   15.54    2.35
   6   5   4   15.24    2.37
   7   0  -9    9.34    2.20
   7   1  -8   18.19    2.56
   7   4  -2    7.28    2.38
   7   5   3    9.50    2.91
   7   5   4    3.55    2.63
   8  -1 -10   53.09    3.01
   8   0  -9   27.89    2.85
   8   1  -8    2.40    2.66
   8   3  -5   13.10    2.82
   8   4  -2    1.43    2.76
   9  -1 -10   -0.42    2.52
   9   0  -9   15.17    3.23
   9   1  -8   23.13    3.41
   3  -2  -7   76.78    1.26
   3   0  -6  462.29    3.63
   4   4  -1    1.59    1.36
   4   5   5   17.93    1.69
   5   2  -6    8.86    1.59
   5   4  -2    0.15    1.63
   5   5   2    5.24    1.77
   5   5   3    0.71    1.63
   6   1  -8   27.70    2.22
   6   4  -3    4.24    1.94
   6   5   2   -0.81    2.05
   7  -1 -10   38.99    2.38
   7   2  -7   20.60    2.58
   7   4  -3   -0.60    2.31
   7   5   2    1.23    2.57
   8   2  -7   73.04    3.71
   9   2  -7    4.71    3.12
   2   4   3   27.89    1.19
   3   4   0    2.33    1.04
   4   3  -4    9.11    1.39
   4   5   3   51.36    2.08
   6  -2 -10    8.98    1.36
   6   0  -9  166.85    3.59
   6   2  -7   -0.44    1.83
   6   5   1   42.35    2.64
   7   5   1   -0.81    2.42
   8  -2 -11   67.12    2.79
   8   3  -6   26.13    3.11
   8   4  -3    3.27    2.06
  -1  -2   2  338.56    2.49
  -1   0   4  974.22    3.24
   4   4  -2    0.95    1.33
   5  -1  -9   18.95    1.33
   5   4  -3    4.26    1.74
   6   3  -6   11.38    2.16
   6   4  -4   10.29    2.11
   6   5   0   13.90    2.17
   7   1  -9   15.81    2.40
   7   2  -8  195.04    4.54
   7   4  -4   15.02    2.57
   7   5   0    5.77    2.37
   8   0 -10   11.17    2.67
   8   1  -9   46.61    2.76
   8   2  -8   27.65    3.09
   8   4  -4   29.91    3.23
   9   0 -10   22.66    3.06
   9   1  -9    2.26    2.81
   9   2  -8   27.45    3.43
   1   3   2    5.67    0.62
   2   1  -4    0.51    0.56
   3  -1  -7   31.90    1.03
   3   3  -3   13.01    1.25
   3   5   5    3.25    1.08
   3   5   6    0.43    1.01
   4   1  -7  174.41    2.87
   4   2  -6    0.02    1.14
   4   5   1    4.32    1.40
   5   1  -8   24.73    1.75
   5   5   0    9.05    1.77
   6  -1 -10   15.69    1.60
   6   5  -1    7.55    2.17
   7  -2 -11    1.29    1.47
   7   0 -10    3.51    1.95
   7   5  -1    0.25    1.66
   8  -1 -11    3.10    2.12
   8   3  -7  112.77    4.22
   9  -1 -11   13.03    2.54
  -1  -1   3 3662.82    7.07
  -1   1  10   41.22    0.93
   1  -6  -3    0.82    0.52
   3   4  -1    3.76    1.10
   3   5   4   14.66    1.30
   4   4  -3  118.02    2.78
   5   0  -9    8.26    1.28
   5   3  -6    4.21    1.64
   5   4  -4    5.80    1.77
   5   5  -1    1.72    1.70
   6   1  -9   12.76    1.92
   6   4  -5  101.31    3.35
   6   5  -2   -0.55    1.96
   7   3  -7    0.52    1.62
   7   4  -5   16.55    2.00
   7   5  -2    1.14    2.24
   8   1 -10    0.44    2.33
   8   4  -5    5.10    2.06
   9   1 -10   39.93    3.45
   1   1  -2 3670.68    6.78
   2   0  -5   54.92    1.06
   3   5   3    3.21    1.07
   4   5   0    6.20    1.45
   5   5  -2   26.05    2.03
   6   0 -10    6.85    1.56
   6   3  -7  128.58    3.61
   7  -1 -11    0.44    1.58
   7   1 -10   12.92    2.11
   7   2  -9   11.23    2.36
   7   4  -6   15.93    2.47
   7   5  -3   -1.80    2.21
   8   0 -11    7.41    2.32
   8   2  -9    7.14    2.04
   8   3  -8   12.53    2.66
   8   4  -6    0.64    2.59
   9   0 -11   18.96    2.82
   9   2  -9   -0.57    2.12
   3   3  -4    8.42    1.16
   3   4  -2    2.08    1.05
   3   5   2    7.51    1.17
   4  -3  -9   12.63    0.72
   5  -2 -10   80.50    1.75
   5   4  -5  258.13    4.36
   6  -2 -11    0.51    1.20
   6   4  -6    9.91    2.05
   6   5  -3   15.37    1.76
   6   6   2    3.85    2.08
   6   6   3    1.02    2.03
   7   5  -4    0.55    2.15
   7   6   1   -1.18    2.13
   7   6   2    1.01    2.35
   8   5  -4    0.75    2.61
   9  -1 -12    9.97    2.44
  -1   0   5  359.60    2.02
   1   0  -3   14.55    0.42
   1   2  -1  118.60    1.40
   1   3   1  994.19    4.16
   1   4   7   16.14    0.68
   2   3  -2   22.59    1.09
   3   0  -7    7.80    0.76
   3   5   1   18.08    1.36
   4  -2  -9   14.74    0.81
   4   2  -7   85.82    2.23
   4   4  -4    5.25    1.37
   5  -1 -10    3.38    0.95
   5   1  -9   38.32    1.82
   5   2  -8    1.10    1.00
   5   3  -7   -0.37    1.51
   5   5  -3    2.76    1.71
   5   6   2    5.10    1.74
   5   6   3    8.33    1.81
   6   3  -8   75.67    2.90
   6   5  -4    6.26    2.08
   6   6   0    0.57    1.79
   6   6   1    0.88    1.92
   7   0 -11   26.98    2.12
   7   4  -7   10.99    2.36
   7   6   0    0.95    2.34
   8   1 -11    1.33    2.18
   8   2 -10   20.39    2.86
   8   4  -7   20.11    2.95
   9   1 -11    3.38    2.87
   0   2   3   31.10    0.41
   1   4   6   10.46    0.60
   4   1  -8   15.21    1.21
   4   3  -6   18.06    1.47
   4   5  -2   13.45    1.59
   4   6   4    1.70    1.49
   5   6   1    0.32    1.62
   6  -1 -11   22.36    1.53
   6   1 -10   30.44    1.98
   6   6  -1    2.50    2.00
   7   2 -10   37.82    2.68
   7   5  -5   -0.58    2.24
   7   6  -1    0.18    2.27
   8   3  -9   16.38    2.71
   9   0 -12    1.45    2.37
  -1  -1   4  259.26    1.91
   1  -5  -3    3.76    0.43
   1   4   5    7.24    0.59
   2  -3  -6   84.40    0.56
   2   2  -4  191.31    2.24
   3   4  -3    1.79    1.04
   3   5   0    0.75    1.06
   4   4  -5   16.75    1.50
   4   6   3    9.14    1.47
   5   0 -10   38.79    1.58
   5   4  -6    4.89    1.29
   5   5  -4   24.24    2.06
   5   6   0   44.83    2.33
   6   0 -11   28.86    1.66
   6   4  -7   89.67    3.17
   6   5  -5   11.32    2.15
   6   6  -2   21.80    2.18
   7  -1 -12    2.82    1.44
   7   1 -11    6.81    1.98
   7   3  -9    2.22    1.59
   7   6  -2    2.97    2.15
   8   0 -12   28.59    2.48
   8   4  -8   -0.80    2.51
  -1   0   6   67.49    0.96
   0   1   1 2673.79    2.76
   1   4   4    1.93    0.53
   2   1  -5   61.42    1.20
   3   3  -5  369.60    3.82
   4   0  -9   14.39    1.01
   4   5  -3   22.43    1.71
   4   6   1    2.65    1.35
   5   2  -9    3.99    1.38
   5   3  -8   -0.58    1.44
   5   6  -1   32.11    2.15
   6   2 -10    0.59    1.62
   6   3  -9   19.44    2.13
   7   4  -8    1.15    1.67
   7   5  -6    4.89    1.75
   7   6  -3    3.98    2.32
   8   2 -11    5.94    2.52
   8   3 -10   23.39    2.90
   9   1 -12    3.45    2.68
   2  -1  -6    6.34    0.40
   3   5  -1    8.14    1.16
   4   2  -8   32.21    1.53
   4   3  -7   34.44    1.71
   4   6   0    5.42    1.42
   5   1 -10   26.83    1.55
   5   4  -7   94.09    2.84
   5   5  -5    9.77    1.82
   5   6  -2   18.58    1.96
   6   1 -11   62.54    2.23
   6   4  -8   35.10    2.50
   6   5  -6    0.32    1.80
   6   6  -3   17.82    1.78
   7   0 -12    2.34    1.50
   7   2 -11    7.15    2.10
   7   3 -10    0.77    2.13
   7   5  -7   23.24    2.62
   7   6  -4   -0.93    2.19
   8   1 -12    0.44    2.05
   8   4  -9   38.22    3.18
   9   0 -13    0.31    2.12
  -1  -1   5  103.65    1.27
   1   3   0  155.12    1.68
   1   4   3   14.12    0.72
   3  -3  -8    0.07    0.33
   3  -1  -8    0.12    0.45
   3   4  -4  383.47    4.02
   3   5  -2   28.35    1.46
   4   1  -9    2.32    0.87
   4   5  -4   41.29    1.97
   4   6  -1    5.86    1.40
   5  -2 -11   -0.10    0.80
   5   6  -3   24.78    2.03
   6   6  -4    5.52    2.08
   7   1 -12    3.80    1.76
   7   4  -9   50.13    3.04
   7   6  -5   -0.49    2.18
   8   0 -13   -0.43    1.77
   2   0  -6  994.28    3.88
   3   0  -8   61.36    1.31
   3   3  -6    4.96    0.99
   3   6   2   83.30    2.16
   3   6   3    0.98    1.05
   5  -1 -11   94.13    1.87
   5   3  -9   10.07    1.61
   5   5  -6   61.31    2.58
   6  -1 -12   58.64    1.80
   6   3 -10   57.31    2.58
   6   5  -7   73.62    2.96
   6   6  -5    6.52    2.05
   6   7   0   14.43    2.18
   6   7   1   23.75    2.21
   8   2 -12    0.36    2.27
   8   3 -11   55.74    2.83
   8   4 -10   55.36    3.43
   1   1  -3 3570.14    6.36
   2   2  -5    2.86    0.66
   3   2  -7  183.57    2.49
   3   6   1   48.74    1.81
   4   3  -8   24.12    1.51
   4   5  -5  152.97    3.12
   4   6  -2   -0.41    1.37
   5   0 -11    0.36    0.89
   5   2 -10   47.66    1.96
   5   4  -8   18.74    1.85
   5   6  -4    4.13    1.71
   5   7   1    0.21    1.64
   5   7   2    8.98    1.76
   6   0 -12    0.08    1.15
   6   2 -11    6.91    1.58
   6   4  -9    0.21    1.33
   6   7  -1   14.28    2.21
   7   2 -12    2.14    1.78
   7   3 -11    2.00    2.10
   7   6  -6   -0.33    2.08
   8   1 -13   11.02    2.17
  -1  -1   6    3.12    0.46
   1   4   2   16.84    0.71
   2   5   0    7.01    1.01
   3   4  -5    5.76    0.85
   3   5  -3   14.26    1.06
   3   6   0   15.72    1.45
   4  -2 -10    1.13    0.61
   4   2  -9    0.33    0.98
   4   4  -7   24.08    1.65
   4   6  -3   14.06    1.64
   5   5  -7  295.21    4.62
   5   6  -5   41.41    2.28
   5   7  -1   42.68    2.25
   5   7   0   15.39    1.80
   6   1 -12   17.08    1.57
   6   6  -6    7.64    2.13
   6   7  -3   28.42    2.32
   6   7  -2    6.35    1.97
   7   0 -13    1.81    1.35
   7   5  -9    0.27    2.27
   7   6  -7    6.76    2.37
   8   3 -12    9.35    2.54
   0  -3   0   18.64    0.54
   1  -4  -3  127.47    1.01
   1   3  -1  528.99    3.03
   2   1  -6  256.86    2.23
   4   0 -10    0.68    0.72
   4   5  -6   23.24    1.77
   4   7   2   10.86    1.49
   5   1 -11   12.30    1.20
   5   3 -10   22.91    1.72
   5   4  -9    0.87    1.50
   5   7  -2   -0.99    1.66
   6   3 -11   13.41    1.90
   6   4 -10   13.73    2.08
   7   1 -13    0.39    1.57
   8   2 -13    4.18    2.13
   1   4   1   17.52    0.76
   2   5  -1    7.11    0.89
   3   5  -4  256.75    3.45
   4   1 -10   99.46    1.97
   4   6  -4   -0.73    1.44
   4   7   0   21.60    1.69
   4   7   1   26.82    1.79
   5   2 -11   -1.28    1.13
   5   5  -8   17.63    2.02
   5   6  -6   45.19    2.44
   5   7  -3   78.91    2.78
   6   2 -12   64.72    2.37
   6   5  -9    7.41    2.10
   6   6  -7    2.52    1.53
   6   7  -4    3.67    1.95
   7   3 -12   55.43    2.74
   7   4 -11    6.78    1.74
   7   5 -10    2.26    2.31
   7   6  -8    8.93    2.47
   8   1 -14   27.12    2.22
   3   2  -8  251.92    2.84
   3   6  -2    6.06    1.23
   4   3  -9    8.68    1.25
   4   4  -8   34.63    1.75
   4   7  -1   18.24    1.72
   6   0 -13    3.86    1.16
   6   6  -8   12.00    2.16
   6   7  -5    6.02    2.17
   7   2 -13   14.58    1.93
   8   3 -13    7.28    2.53
   5   7  -4  154.07    3.42
   7   6  -9   -0.77    1.68
  -1  -5  -4    1.59    0.49
   2   0  -8   28.95    1.07
   3  -2 -12    0.52    0.92
   3   1  -8   20.45    1.25
   4   2  -7   85.61    2.25
   5   3  -3   23.28    1.60
   5   3   1   91.08    2.19
   5   3   2    3.04    1.00
   6   0 -13    5.57    2.13
   6   2  -9   78.46    2.86
   6   3  -5  149.25    3.17
   6   3  -4   -0.85    1.50
   6   3   2   76.49    2.35
   7  -1 -15   19.26    2.32
   7   1 -12    4.12    2.19
   7   3  -5   55.56    2.64
   7   3  -4   11.51    1.98
   7   3   1   10.71    1.91
   7   3   2    1.35    1.50
   8  -1 -15    4.47    2.48
   8   0 -14   -0.35    2.32
   8   1 -12    0.51    2.44
   8   3  -4    1.39    2.02
   8   3  -3    7.94    2.17
   8   3  -2   11.31    2.20
   8   3  -1    7.74    2.10
   8   3   0    0.47    1.95
   1   0  -5  365.52    2.30
   1   0  10    7.80    0.51
   3  -1 -11    9.06    0.99
   4   0 -11    1.54    1.25
   5   0 -12   29.50    2.01
   5   2  -8    0.57    1.31
   5   3  -2    0.22    1.12
   5   3  -1   -0.62    1.10
   5   3   0  110.24    2.36
   6  -2 -15   21.61    1.98
   6  -1 -14   25.53    2.24
   6   1 -11   65.02    2.77
   6   3  -3    0.98    1.47
   6   3  -2   17.39    1.73
   6   3  -1    2.07    1.31
   6   3   0   -0.90    1.29
   6   3   1   55.31    2.04
   7   3  -2    8.82    1.88
   7   3  -1   24.48    2.07
   7   3   0    3.87    1.65
   8   2  -9    6.09    1.86
   9   2  -8   28.27    3.19
  -1  -2  -1  112.94    1.16
   1  -2  -8   45.35    0.81
   1   1  -1  334.43    1.91
   2  -1  -9  403.76    3.17
   2   1  -5   64.41    1.40
   4  -2 -13   -0.31    1.03
   4  -1 -12   31.25    1.62
   4   1  -9    3.37    1.23
   5  -2 -14   11.99    1.52
   5  -1 -13  273.37    4.15
   7  -2 -15   12.65    2.53
   7  -1 -14    1.11    2.50
   7   0 -13    2.48    2.10
   7   1 -11    7.59    2.25
   7   2  -8  191.65    4.35
   8   0 -13    0.15    2.54
   8   1 -11    2.93    2.51
   8   2  -8   29.24    2.82
   9   2  -7    7.10    2.75
   3   2   5  227.81    1.94
   6   0 -12    0.32    1.83
   8  -2 -15   26.32    2.93
   8  -1 -14    9.33    2.71
   8   2  -7   68.76    3.34
   9   2  -6   21.00    2.86
   9   2  -5   -0.10    2.47
  -1  -4  -4    1.44    0.40
  -1  -3  -3   14.20    0.52
   2   0  -7  154.58    2.09
   4   2  -5    9.20    1.19
   5   0 -11   -0.23    1.49
   5   1  -9   39.61    2.04
   5   2  -6    8.90    1.49
   6  -2 -14    9.38    2.14
   6  -1 -13   77.06    2.96
   6   1 -10   30.91    1.95
   6   2  -7   -0.05    1.22
   7   0 -12    1.72    2.23
   7   1 -10   10.93    2.29
   7   2  -7   19.81    2.23
   8   0 -12   31.79    3.09
   8   1 -10    0.91    2.31
   8   2  -6    0.50    2.34
   9   1  -9    4.19    2.88
   9   2  -4    1.75    2.61
   9   2  -3    1.69    2.53
  -1  -1   3 3628.56    7.43
  -1  -1   4  284.08    2.25
  -1  -1   5  111.53    1.54
   1   1   0  796.77    2.77
   3   2   4    0.85    0.58
   4   0 -10   -0.17    1.15
   4   2  -4  301.84    3.70
   4   2   6   32.39    1.08
   6   2  -6    2.64    1.69
   7  -1 -13    5.41    2.33
   7   2  -6    2.92    1.96
   8  -1 -13   15.61    2.75
   8   1  -9   47.64    3.23
   8   2  -5    0.84    2.35
   9   2  -2   32.64    3.01
   9   2  -1   35.78    3.11
   9   2   0    0.66    2.40
  -1  -1   6    3.34    0.65
   2   1  -4    0.56    0.45
   3   2  -1  336.31    3.15
   4  -2 -12   81.00    2.29
   4  -1 -11    3.22    1.25
   5  -2 -13    3.46    1.55
   5  -1 -12    4.80    1.56
   5   2  -5    0.77    1.23
   6   1  -9   11.04    1.91
   6   2  -5   10.97    1.84
   7  -2 -14    1.95    2.30
   7   0 -11   29.95    2.66
   7   1  -9   17.85    2.36
   7   2  -5   31.50    2.43
   8  -3 -15    3.36    2.55
   8  -2 -14   52.69    3.46
   8   0 -11    7.15    2.73
   8   2  -4    5.05    2.20
   8   2  -3    8.82    2.45
   8   2   2    7.66    2.17
   9   1  -8   20.28    2.51
   1   0  -4 1012.43    3.79
   1   1   1  813.35    2.60
   3   2   2   13.08    0.89
   3   2   3   96.27    1.50
   4   1  -7  172.73    3.05
   4   2  -3  657.02    5.23
   4   2   5   26.49    1.14
   5   1  -8   25.17    1.84
   5   2  -4   16.42    1.56
   6  -3 -14   11.86    2.14
   6  -1 -12   71.36    2.91
   6   2  -4   70.41    2.64
   7   2  -4   -0.08    1.88
   8   1  -8    0.22    2.51
   8   2  -2    5.12    2.14
   8   2  -1   -0.46    2.17
   8   2   0    3.94    2.20
   8   2   1   15.28    2.35
   9   0 -10   22.22    3.30
   9   1  -7    5.67    2.76
   2  -1  -8    3.62    0.71
   4   0  -9   15.64    1.49
   4   2  -2  295.37    3.55
   5   2  -3    0.60    1.26
   6  -2 -13   17.94    2.17
   6   0 -10    8.77    1.97
   6   1  -8   26.22    2.15
   6   2  -3    0.76    1.54
   7  -1 -12    3.00    2.34
   7   1  -8   16.57    1.90
   7   2  -3   11.55    2.00
   7   2  -2    3.65    1.94
   7   2   2   31.33    2.38
   7   2   3   53.14    2.41
   8  -1 -12   57.65    3.59
   8   0 -10   11.76    2.70
   8   1  -7    6.24    2.55
   9   1  -6   32.81    3.37
   2  -3 -10    0.35    0.62
   4   2   4   88.47    1.72
   5  -3 -13    8.97    1.82
   5   1  -7   11.73    1.60
   5   2  -2    4.44    1.32
   5   2   4   19.79    1.44
   6   2   3   18.76    1.83
   6   2   4   25.14    1.65
   7  -3 -14    0.30    2.15
   7  -2 -13    3.81    2.44
   7   0 -10    2.68    2.11
   7   1  -7   12.60    2.31
   7   2  -1    2.91    1.77
   7   2   0   -0.27    1.76
   7   2   1    8.61    1.89
   8  -3 -14   18.57    2.93
   8  -2 -13   -1.20    2.62
   8   1  -6   14.73    2.57
   9  -1 -11   18.49    3.43
   9   0  -9   15.60    2.50
   9   1  -5    1.64    2.68
   9   1  -4    0.65    2.70
  -1  -1   1  349.49    2.10
   1   1   2 9611.82    8.09
   2  -2  -9  410.34    3.16
   4  -1 -10   22.63    1.63
   5  -2 -12    7.55    1.65
   5   0  -9    5.95    1.60
   5   2  -1  358.84    4.29
   5   2   0   49.11    2.02
   5   2   3    1.70    1.22
   6   2  -1    6.04    1.56
   6   2   0    4.76    1.51
   6   2   1    2.05    1.46
   6   2   2   17.72    1.63
   8  -1 -11    4.67    2.73
   8   0  -9   29.92    3.10
   9   0  -8   -0.17    2.99
   9   1  -3   -1.87    2.82
   1   1   3 3968.14    4.52
   4  -3 -12  129.05    2.56
   4  -2 -11    9.19    1.36
   4   0  -8    2.35    1.24
   5   2   1   -0.47    1.11
   6  -3 -13    0.05    1.96
   6  -2 -12   24.53    2.40
   6   0  -9  157.81    3.82
   6   1  -6   -0.15    1.74
   7  -1 -11    1.78    1.69
   7   0  -9   10.10    2.24
   7   1  -6    9.86    2.15
   8  -4 -14    5.59    2.88
   8  -2 -12    0.62    2.82
   8   1  -5   36.27    2.53
   9  -1 -10    3.57    3.15
   9   0  -7   -1.54    2.77
   9   1  -2    3.86    2.74
   9   1  -1    5.30    2.80
   9   1   0    0.49    2.81
   9   1   1    0.00    2.75
   9   1   2   84.34    3.86
   2   1  -2 1479.74    5.70
   5  -1 -10    4.62    1.70
   7  -3 -13    1.90    2.46
   7  -2 -12   28.50    2.76
   8  -3 -13    0.15    2.70
   8  -1 -10   55.76    3.66
   8   0  -8    2.90    1.88
   8   1  -4   52.44    2.80
   8   1  -3   46.10    3.16
   9  -2 -11   10.05    3.26
   0  -2  -5   -0.05    0.19
   1  -2  -7   36.55    0.88
   2   1   8    2.99    0.29
   5   1  -5   17.03    1.65
   6   0  -8   17.93    2.20
   6   1  -5  148.23    3.57
   7  -1 -10   38.61    2.97
   7   0  -8   13.01    2.32
   7   1  -4    3.25    2.07
   8   0  -7   -1.69    2.57
   8   1  -2    2.67    2.47
   9  -1  -9   18.07    3.28
   9   0  -6    0.97    2.85
  10   0  -2    1.91    3.26
  -1  -4  -5    6.81    0.48
  -1  -3  -4    0.76    0.35
   1  -3  -8   25.00    0.70
   1   0  -3   16.16    0.59
   2   0  -5   57.52    1.36
   3   1  -3   86.58    1.89
   4  -1  -9   36.26    1.84
   4   1  -4  136.01    2.68
   5  -3 -12   81.86    2.72
   5  -2 -11    0.71    1.56
   6  -4 -13    0.24    2.01
   6   1  -4   73.94    2.78
   7  -2 -11   -0.25    2.27
   7   1  -3    6.67    2.16
   8  -4 -13    3.56    2.74
   8  -3 -12   15.92    3.10
   8  -2 -11   77.87    3.88
   8  -1  -9    5.99    2.87
   8   1  -1   11.48    2.47
   8   1   0   12.22    2.60
   8   1   1   -0.89    2.37
   8   1   2   31.09    2.84
   8   1   3   13.62    2.51
   9  -1  -8   11.71    3.36
   9   0  -5    8.89    3.14
  10   0  -1    4.77    3.30
  10   0   0   -0.28    3.13
  10   0   1    5.10    3.09
  -1  -1   0  800.54    3.02
   2   1  -1    1.81    0.54
   5   1  -4    0.63    1.35
   6  -3 -12    6.91    2.16
   6  -2 -11    2.10    1.93
   6   0  -7  257.85    4.66
   7  -4 -13    9.18    2.56
   7  -3 -12    0.40    2.48
   7  -1  -9   22.13    2.61
   7   0  -7   11.93    1.89
   7   1  -2    5.68    2.12
   8   0  -6    9.63    2.58
   9  -2 -10   47.44    3.36
   9   0  -4   13.08    3.25
   4  -3 -11  246.06    3.62
   4  -2 -10    1.19    1.29
   4   1  -3   92.62    2.28
   5   1  -3  149.09    3.11
   6  -1  -9   51.28    2.75
   6   1  -3    1.72    1.68
   7   0  -6  166.34    4.35
   7   1  -1    8.19    2.16
   7   1   0   70.35    3.02
   7   1   4    4.15    2.16
   8  -2 -10   73.86    4.03
   8  -1  -8   14.25    2.96
   8   0  -5    3.71    2.61
   9  -3 -11    6.33    3.35
   9  -2  -9   18.71    3.46
   9   0  -3   12.56    3.08
  -2  -2   1   -0.08    0.47
   2  -3  -9   21.36    1.02
   2  -2  -8    4.06    0.74
   3   1  -2    7.59    0.91
   4   0  -6   22.60    1.56
   5  -2 -10  107.65    3.13
   6   0  -6   31.11    2.31
   6   1  -2   19.38    1.97
   7  -2 -10   -0.87    2.42
   7   1   1    0.49    1.96
   7   1   2   44.25    2.63
   7   1   3   13.34    2.14
   8  -4 -12   -1.27    3.00
   8  -3 -11    2.01    2.99
   8   0  -4   -0.78    2.60
   9  -1  -6    2.12    3.17
   9   0  -1    5.12    3.04
   9   0   0   33.62    3.36
   2   1   0  896.89    4.19
   5   0  -6    1.94    1.45
   5   1  -2    7.32    1.43
   6  -4 -12   43.63    2.76
   6  -3 -11    3.05    2.08
   6  -2 -10    9.77    2.14
   6   1  -1    5.68    1.76
   7  -4 -12   13.87    2.83
   7  -3 -11   30.66    3.03
   7  -1  -8   30.34    2.75
   7   0  -5    1.24    2.21
   8  -2  -9    6.52    2.98
   8  -1  -7   33.82    3.29
   8   0  -3    4.22    2.54
   9  -3 -10    3.51    3.47
   9  -2  -8   38.40    3.97
   9   0   1  135.83    4.59
   9   0   2   21.63    3.14
   9   0   3   14.40    2.80
  10  -1  -3    0.15    3.33
  10  -1  -2    1.56    3.27
   2   0  -4   -0.17    0.59
   3   1  -1  284.06    3.03
   5  -1  -8    3.23    1.59
   6   1   0    1.13    1.54
   6   1   1   12.19    1.84
   6   1   2    6.71    1.85
   6   1   4   29.62    2.19
   6   1   5    7.86    1.57
   8   0  -2    7.80    2.79
   9  -4 -11    3.35    3.48
   9  -1  -5   13.50    3.18
  10  -1  -1    8.81    3.52
  10  -1   0   14.56    3.30
  -2  -2   0  985.53    4.99
   2  -1  -6    6.61    0.77
   2   1   1   39.61    0.96
   3   1   8    1.23    0.60
   4  -4 -11    5.11    1.36
   4   0  -5   44.49    1.84
   5   0  -5    1.98    1.46
   5   1   0    8.24    1.43
   6   1   3  107.71    2.89
   7  -2  -9   73.64    3.53
   7  -1  -7  288.93    5.56
   8  -5 -12    5.81    3.08
   8  -4 -11    3.89    3.18
   8  -3 -10   12.63    3.07
   8  -2  -8   -0.99    2.63
   8  -1  -6   42.67    3.30
   8   0  -1   83.37    3.92
   9  -3  -9   11.93    3.63
   9  -2  -7   12.51    3.50
   9  -1  -4    0.12    3.16
  10  -1   1    0.52    3.12
  10  -1   2    0.25    3.00
  10  -1   3    2.73    3.08
  -2  -3  -2  124.01    1.79
  -1  -2  -3  621.35    2.37
  -1   0   5  383.99    2.67
  -1   0   6   72.61    1.32
  -1   0   7  238.03    2.36
   3   1   0    5.06    0.83
   5  -2  -9   70.89    2.69
   5   1   1    0.26    1.26
   6  -2  -9   75.63    3.17
   6  -1  -7   24.70    2.29
   6   0  -4   63.95    2.75
   7  -5 -12   41.58    3.20
   7  -4 -11    0.58    2.48
   7  -3 -10    1.24    2.59
   8  -1  -5   49.52    3.53
   8   0   0  105.73    4.02
   8   0   1   97.47    3.98
   8   0   2   35.99    2.96
   8   0   3  110.75    3.89
   8   0   4    3.45    2.42
   9  -4 -10    0.18    3.54
   9  -1  -3    3.67    3.19
  -1   0   8  130.08    1.88
   1   0  -2    1.52    0.37
   2   1   7  221.73    1.38
   3   0  -4   46.52    1.55
   4  -1  -7   17.49    1.25
   4   1   7  119.97    2.00
   5  -1  -7  128.89    3.18
   5   1   2    6.83    1.35
   5   1   3    2.39    1.22
   5   1   4   29.54    1.61
   6  -4 -11    0.74    2.20
   7  -2  -8    7.10    2.52
   7  -1  -6    6.46    2.39
   7   0  -2   30.59    2.70
   8  -3  -9    1.53    2.98
   8  -2  -7    0.09    2.64
   9  -1  -2   18.75    3.37
  10  -2  -3    1.07    3.51
   0  -1  -3 1081.22    1.83
   2   1   2  166.92    1.72
   3   1   1  242.96    2.69
   4   1   6   51.35    1.57
   5   0  -4    1.59    1.03
   6   0  -3    1.66    1.74
   7   0  -1    3.33    2.18
   8  -5 -11    2.86    3.16
   8  -4 -10   -1.04    3.11
   9  -4  -9   17.46    3.88
   9  -2  -5    1.90    3.26
   9  -1  -1   17.10    3.09
   9  -1   0    3.57    2.98
  10  -2  -2   -0.49    3.43
   2  -2  -7  222.09    2.57
   2   0  -3  421.31    3.20
   2   1   3 1368.44    4.58
   3   1   2  129.79    2.01
   4  -2  -8  134.68    2.93
   4   1   3   86.30    1.97
   4   1   4    7.06    1.16
   4   1   5    7.53    1.08
   5  -2  -8  170.82    3.66
   7  -5 -11    0.58    2.65
   7  -3  -9   10.02    2.66
   7   0   0   50.49    2.99
   8  -3  -8   16.41    3.08
   8  -2  -6    5.29    2.75
   8  -1  -3    0.74    2.69
   9  -5 -10    7.17    3.84
   9  -3  -7    8.19    3.55
   9  -1   1   17.92    3.18
   9  -1   2  155.86    4.82
   9  -1   3   85.22    3.99
   9  -1   4    3.85    2.73
  10  -2  -1   28.82    3.83
  -2  -2  -1  297.89    2.72
  -2  -1   2 1594.26    6.53
  -1   0   3   15.44    0.60
   2  -4  -9    0.14    0.76
   2   1   6 1469.35    3.90
   3   1   6   44.97    1.12
   4  -4 -10    1.99    1.66
   4  -1  -6    2.31    1.22
   5  -5 -11   27.94    2.17
   5  -1  -6   -0.71    1.39
   6  -5 -11   19.95    2.49
   6  -3  -9  108.36    3.68
   6   0  -2  193.41    3.84
   7  -4 -10   30.12    3.00
   7  -2  -7    2.14    2.32
   7  -1  -4   -0.46    2.22
   7   0   1   16.03    2.34
   7   0   2   57.79    3.01
   7   0   3  104.11    3.52
   7   0   4   25.35    2.49
   7   0   5   40.45    2.58
   8  -6 -11   29.47    3.53
   9  -4  -8    1.08    3.33
   9  -2  -4   20.19    2.80
  10  -2   0   -0.47    3.10
  10  -2   1    1.65    3.33
  10  -2   2   50.98    3.80
  10  -2   3    3.00    3.40
  10  -2   4   22.92    3.67
   2  -3  -8   21.73    1.13
   2   1   4   75.97    1.10
   2   1   5  175.74    1.52
   3   1   4  124.38    1.84
   3   1   5  162.12    1.99
   6  -4 -10    5.07    2.24
   6  -1  -5   99.06    3.24
   6   0  -1   20.75    2.09
   8  -5 -10    1.05    3.19
   8  -4  -9    3.55    2.99
   8  -1  -1  263.29    5.79
   9  -5  -9   28.72    4.11
   9  -3  -6   20.87    3.55
   9  -2  -3   -0.52    3.15
  -2  -4  -4    0.32    0.67
   2  -1  -5   -0.33    0.61
   5   0  -2   10.60    1.50
   6   0   0  102.00    3.14
   7  -6 -11    4.82    2.69
   7  -3  -8   23.29    2.34
   7  -1  -3  617.73    7.67
   8  -3  -7   51.67    3.63
   8  -1   0    3.35    2.70
   9  -2  -2   -0.86    3.08
  10  -3  -3    2.42    3.43
  -2  -3  -3   22.34    0.93
  -2  -1   1    1.98    0.67
   1  -1  -4  721.36    3.23
   4  -2  -7   21.02    1.58
   5  -2  -7   59.05    2.49
   5   0  -1    3.57    1.37
   6  -3  -8   62.80    3.10
   6  -1  -4   44.39    2.51
   6   0   1   32.03    2.25
   7  -5 -10    4.06    2.58
   7  -4  -9   12.92    2.70
   7  -1  -2   65.38    3.20
   8  -6 -10   42.86    3.69
   8  -4  -8    6.71    3.15
   8  -1   1   74.68    3.61
   8  -1   2   29.09    2.87
   9  -5  -8   -1.11    3.37
   9  -4  -7    1.42    2.58
   9  -2  -1    4.09    3.08
  10  -3  -2    2.43    3.40
   3  -1  -5  213.16    2.89
   4  -5 -10   56.26    2.31
   4  -1  -5    8.13    1.02
   6  -5 -10    1.39    2.26
   6  -4  -9    0.29    2.15
   6   0   2   12.65    1.94
   6   0   3   52.93    2.46
   6   0   4    4.79    1.89
   6   0   5    3.27    1.89
   6   0   6   22.07    1.94
   7  -3  -7   49.48    3.25
   8  -5  -9    5.56    2.98
   8  -3  -6   13.84    2.93
   8  -1   4    0.25    2.29
   8  -1   5   55.52    2.99
   9  -6  -9    0.28    3.55
   9  -4  -6   17.94    3.59
   9  -3  -4    7.73    3.40
   9  -2   0    0.30    2.87
   9  -2   1   26.47    3.17
  10  -3  -1   -0.45    2.47
  10  -3   0   20.32    3.51
  -1   0   2    2.52    0.38
   3   0  -2  104.39    1.90
   5  -5 -10    3.80    1.86
   5  -3  -8   34.60    2.25
   5  -1  -4  105.37    2.84
   5   0   0  260.08    3.96
   6  -1  -3   43.02    2.45
   7  -6 -10   21.48    3.04
   7  -4  -8   10.26    2.62
   7  -1  -1    6.23    2.27
   8  -7 -10   19.55    3.21
   8  -4  -7   14.01    3.06
   9  -3  -3   27.50    3.51
   9  -2   2    8.54    2.93
   9  -2   3    0.73    2.70
   9  -2   4   19.17    2.82
   9  -2   5   15.97    2.72
  10  -3   1    7.23    3.39
  10  -3   2    7.41    3.14
   5   0   1   70.82    2.30
   6  -3  -7  101.72    3.45
   7  -5  -9    3.61    2.67
   7  -1   0   20.44    2.49
   8  -6  -9    2.27    3.20
   8  -5  -8   -0.11    3.15
   8  -3  -5    2.21    2.66
   8  -2  -2    8.82    2.63
   9  -6  -8   -0.28    3.59
   9  -5  -7   33.28    3.93
   9  -4  -5   20.30    3.72
  10  -3   3   13.95    3.33
  10  -3   4   42.23    3.77
  10  -3   5    0.93    3.03
   7  -3  -6    7.58    1.92
   0   0   0    0.00    0.00

TITL
CELL  0.71073    7.9422   9.7764  15.8653  103.980   96.137  104.119
ZERR     2.00    0.0011   0.0015   0.0024    0.012    0.012    0.011
SPGR P -1
SFAC C   H   O
UNIT 50 60 14
HKLF 4
END
_computing_structure_solution     'SHELXT 2018/2 (Sheldrick, 2018)'
;
_shelx_hkl_checksum                70967
_olex2_submission_special_instructions  'No special instructions were received'
_STOE_detector_distance            '60.0 mm'
_STOE_detector_pixelsize_x         '0.075 mm'
_STOE_detector_pixelsize_y         '0.075 mm'
_STOE_detector_size_x              '8.0 cm'
_STOE_detector_size_y              '7.7 cm'
_STOE_evaluation_integration_A     14.5
_STOE_evaluation_integration_B     0.7
_STOE_evaluation_integration_EMS   0.013
_STOE_evaluation_LANA_BIS_l_even_max  -
_STOE_evaluation_LANA_BIS_l_odd_max  -
_STOE_evaluation_LANA_BOS_l_even_max  4
_STOE_evaluation_LANA_BOS_l_odd_max  1
_STOE_evaluation_LANA_completeness  86.2
_STOE_evaluation_LANA_DXS_max_order  3
_STOE_evaluation_LANA_DYS_max_order  3
_STOE_evaluation_LANA_FS_max_order  3
_STOE_evaluation_LANA_max_2theta_available  58.3
_STOE_evaluation_LANA_max_2theta_desired  58.3
_STOE_evaluation_LANA_mean_redundancy  2.0
_STOE_evaluation_LANA_number_refls_after_OR  10592
_STOE_evaluation_LANA_number_refls_outliers  640
_STOE_evaluation_LANA_number_refls_total  11232
_STOE_evaluation_LANA_number_refls_unique  5295
_STOE_evaluation_LANA_number_refls_written  10592
_STOE_evaluation_LANA_OR_c1        0.050
_STOE_evaluation_LANA_OR_c2        0
_STOE_evaluation_LANA_OR_c3        0
_STOE_evaluation_LANA_OR_c4        1.0
_STOE_evaluation_LANA_point_group  -1
_STOE_evaluation_LANA_table
;
----------------------------------------------------------------------------
2Theta           7.8   13.8   19.8   25.8   31.8   37.8   43.8   49.8   55.8
----------------------------------------------------------------------------
<Resolution>    4.68   2.90   2.07   1.57   1.29   1.09   0.95   0.84   0.78
N(total)         207    543    661   1092   1535   1953   2129   2187    925
<Redundancy>     4.2    3.8    2.4    2.4    2.3    2.2    2.0    1.7    1.3
Complet. [%%]   100.0  100.0   96.8   98.0   99.7   99.5   99.0   96.0   48.2
<I/sigma>      294.3  134.2   86.1   36.5   22.7   15.5    7.1    3.7    2.8
R(int)         0.019  0.022  0.041  0.031  0.066  0.074  0.114  0.128  0.223
----------------------------------------------------------------------------
;
_STOE_measurement_identifier       JAPB67-1
_STOE_measurement_max_exposure_per_frame  '12.0 s'
_STOE_measurement_mean_exposure_per_frame  '12.0 s'
_STOE_measurement_min_exposure_per_frame  '12.0 s'
_STOE_measurement_total_exposure_time  '115 min'
_STOE_measurement_total_frame_number  575
_STOE_measurement_total_run_number  9
_STOE_measurement_tube_power       '50.0 W'
